# Supplementary material for: Birth cohort relative to an influenza A virus’s antigenic cluster introduction drives patterns of children’s antibody titers
Source: PLoS Pathog. 2022 Feb 22;18(2):e1010317. doi: 10.1371/journal.ppat.1010317 (PMC8896668; doi:10.1371/journal.ppat.1010317)
Supplement: S1 Data — Age–period–cohort data for 1589 sera samples with HAI titers to four H3N2 viruses, one seasonal H1N1 virus, and two pandemic H1N1 viruses. (CSV) [file ppat.1010317.s001.csv]

age	year	yob	W	P	V	T	S	C	M
2	2006	2004	640	320	160	320	5	5	5
2	2006	2004	80	5	5	5	40	5	5
2	2006	2003	80	40	160	40	40	5	5
2	2006	2004	40	5	5	5	40	5	5
2	2006	2004	5	5	5	5	160	5	5
2	2006	2003	160	40	2560	40	80	5	5
2	2006	2004	40	5	5	20	40	5	5
2	2006	2004	5	5	5	5	5	5	5
2	2006	2004	320	80	160	160	5	5	5
2	2006	2004	40	5	5	5	40	5	5
2	2006	2004	5	5	5	5	320	5	5
3	2006	2002	20	5	5	5	5	5	20
3	2006	2002	40	5	5	5	5	5	5
3	2006	2002	5	5	5	5	5	5	5
3	2006	2002	80	5	5	5	5	5	5
3	2006	2003	40	20	20	20	5	5	5
3	2006	2003	160	20	80	40	5	5	5
3	2006	2002	160	80	80	40	5	5	5
3	2006	2003	40	5	5	5	40	5	5
3	2006	2003	80	20	20	20	5	5	5
3	2006	2003	160	40	40	20	5	5	5
3	2006	2003	320	160	160	160	5	5	5
4	2006	2001	20	5	5	5	5	5	5
4	2006	2001	320	5	5	5	5	5	5
4	2006	2002	20	5	5	5	5	5	80
4	2006	2001	5	5	5	5	5	5	5
4	2006	2002	40	5	5	5	5	5	5
4	2006	2001	40	5	5	5	5	5	5
4	2006	2001	5	5	5	5	5	5	5
4	2006	2002	5	5	5	5	5	5	5
4	2006	2002	80	5	5	5	5	5	5
4	2006	2001	5	5	5	5	5	5	5
5	2006	2000	160	5	5	5	5	5	5
5	2006	2001	80	80	40	40	40	5	5
5	2006	2000	5	5	40	5	40	5	5
5	2006	2000	320	5	5	5	5	5	5
5	2006	2001	5	5	5	5	5	5	5
5	2006	2001	20	20	5	20	40	5	5
6	2006	1999	5	5	5	5	5	5	40
6	2006	1999	80	5	5	5	5	5	5
6	2006	1999	20	5	5	5	5	5	5
6	2006	2000	5	5	5	5	5	5	5
6	2006	1999	20	5	5	5	5	5	5
6	2006	1999	640	5	5	5	5	5	5
6	2006	2000	40	20	5	5	5	5	5
7	2006	1999	40	5	5	5	5	5	5
7	2006	1999	5	5	5	5	5	5	5
7	2006	1998	80	5	5	5	5	5	5
7	2006	1998	5	5	5	5	5	5	5
7	2006	1999	5	5	5	5	5	5	5
8	2006	1998	5	5	5	5	5	5	5
8	2006	1997	80	20	5	5	5	5	5
8	2006	1998	5	5	5	5	5	5	40
8	2006	1998	5	5	5	5	5	5	5
8	2006	1998	5	5	5	5	5	5	5
8	2006	1997	80	5	5	5	5	5	5
8	2006	1997	5	5	5	5	5	5	5
9	2006	1997	20	40	5	20	5	5	20
9	2006	1996	5	5	5	5	5	5	5
9	2006	1996	40	5	5	5	5	5	5
9	2006	1996	5	5	5	5	5	5	5
9	2006	1996	20	5	5	5	5	5	5
10	2006	1996	40	20	5	20	5	5	20
10	2006	1996	40	40	40	40	5	5	20
10	2006	1996	40	5	5	5	40	5	40
10	2006	1996	5	5	5	5	5	5	5
10	2006	1996	40	5	5	5	20	5	5
10	2006	1995	1280	40	160	40	5	5	5
11	2006	1995	40	5	5	5	5	5	5
11	2006	1995	5	5	5	5	5	5	5
1	2007	2005	1280	640	1280	640	5	5	40
2	2007	2004	2560	640	640	1280	20	40	20
2	2007	2004	640	640	640	640	320	5	5
2	2007	2005	5	5	5	5	5	5	5
2	2007	2005	5	640	640	640	5	80	160
2	2007	2005	5	5	5	5	5	40	5
2	2007	2005	320	40	80	80	5	5	5
2	2007	2005	640	320	320	320	160	5	5
3	2007	2003	80	20	80	20	20	5	5
3	2007	2004	640	320	320	320	20	5	5
3	2007	2004	40	1280	640	1280	80	5	5
3	2007	2003	160	40	1280	40	40	20	5
3	2007	2004	160	80	160	160	20	5	5
3	2007	2004	5	2560	1280	2560	5	5	5
3	2007	2004	320	80	80	80	5	5	5
3	2007	2004	160	40	80	40	5	5	5
3	2007	2004	40	1280	640	1280	320	20	20
3	2007	2004	640	320	320	320	40	5	5
4	2007	2002	40	5	5	20	40	5	20
4	2007	2002	20	5	5	5	5	5	5
4	2007	2002	640	40	80	80	5	5	5
4	2007	2002	160	5	5	5	5	5	5
4	2007	2003	160	40	40	40	5	5	5
4	2007	2003	80	20	80	40	5	5	5
4	2007	2002	80	40	40	40	5	5	5
4	2007	2003	80	5	5	20	80	40	5
4	2007	2003	80	20	20	5	5	5	5
4	2007	2003	160	40	40	20	40	5	5
4	2007	2003	320	160	160	160	5	5	5
5	2007	2001	2560	640	640	320	5	5	5
5	2007	2001	160	5	5	5	5	5	5
5	2007	2002	20	5	5	5	5	5	80
5	2007	2001	5	5	5	5	5	5	5
5	2007	2002	2560	80	80	160	5	5	5
5	2007	2001	40	5	5	5	5	5	5
5	2007	2001	80	40	40	40	160	5	5
5	2007	2002	10240	640	640	320	5	5	5
5	2007	2002	2560	80	40	160	5	5	5
5	2007	2001	640	40	160	40	5	5	5
6	2007	2000	160	5	5	5	5	5	5
6	2007	2001	80	80	40	40	160	5	5
6	2007	2000	80	5	20	5	40	5	5
6	2007	2000	320	5	5	5	5	5	5
6	2007	2001	640	40	5	40	5	5	5
6	2007	2001	320	40	20	40	40	5	5
7	2007	1999	2560	640	320	640	40	5	5
7	2007	1999	320	5	20	5	5	5	5
7	2007	1999	40	5	5	5	20	5	5
7	2007	2000	160	5	5	5	5	5	5
7	2007	1999	20	5	5	5	5	5	5
7	2007	1999	80	160	160	160	5	5	5
7	2007	2000	80	40	5	5	5	5	5
8	2007	1999	320	80	40	40	5	5	5
8	2007	1998	160	5	5	5	5	5	20
8	2007	1998	320	5	5	5	5	5	5
8	2007	1999	640	40	80	40	40	5	5
9	2007	1998	40	5	5	5	5	5	5
9	2007	1997	80	20	5	5	5	5	5
9	2007	1998	160	20	5	5	5	5	5
9	2007	1998	5	5	5	5	5	5	5
9	2007	1998	5	5	5	5	40	5	5
9	2007	1997	80	5	5	5	5	5	5
9	2007	1997	640	40	40	40	5	5	5
10	2007	1997	640	80	80	160	5	5	20
10	2007	1996	5	5	5	5	5	5	5
10	2007	1996	40	5	5	5	5	5	5
10	2007	1996	320	20	20	20	20	5	5
10	2007	1996	20	5	5	5	5	5	5
11	2007	1996	80	40	5	40	5	5	20
11	2007	1996	640	160	160	160	40	5	20
11	2007	1996	40	5	5	5	40	10	80
11	2007	1996	5	5	5	5	5	5	20
11	2007	1996	40	5	5	5	40	5	5
11	2007	1995	640	5	160	5	5	5	5
12	2007	1995	40	5	5	5	5	5	5
12	2007	1995	20	5	5	5	20	5	5
2	2008	2005	1280	1280	2560	1280	5	5	40
2	2008	2005	640	320	640	320	40	5	20
2	2008	2006	160	40	80	40	80	5	5
2	2008	2006	80	20	40	20	40	40	5
2	2008	2006	160	80	160	80	5	80	40
2	2008	2006	40	160	160	160	80	5	5
2	2008	2006	640	320	640	320	80	80	80
2	2008	2005	5	80	80	80	80	40	40
3	2008	2004	160	80	80	160	20	160	320
3	2008	2004	160	80	160	80	160	5	5
3	2008	2005	5	40	40	40	5	40	80
4	2008	2004	640	640	1280	640	40	5	5
4	2008	2003	80	40	80	40	20	5	5
4	2008	2004	320	160	160	160	5	5	80
4	2008	2004	5	40	80	40	80	5	5
4	2008	2003	160	40	1280	40	40	5	5
4	2008	2004	40	5	20	5	5	5	5
4	2008	2004	5	640	320	320	5	5	5
4	2008	2004	160	5	5	5	5	5	5
4	2008	2004	160	80	160	80	5	160	5
4	2008	2004	40	160	160	160	160	20	5
4	2008	2004	160	40	40	40	40	5	5
5	2008	2002	40	5	5	5	20	5	20
5	2008	2002	20	5	5	5	5	5	5
5	2008	2002	80	5	20	5	5	5	5
5	2008	2002	80	5	5	5	5	5	5
5	2008	2003	80	40	40	40	80	5	5
5	2008	2003	640	160	320	320	80	40	20
5	2008	2003	40	5	5	5	5	20	5
5	2008	2003	80	5	5	5	40	5	5
5	2008	2003	320	160	160	160	5	5	5
6	2008	2001	320	80	80	80	80	5	5
6	2008	2001	80	5	5	5	5	5	5
6	2008	2002	160	80	160	80	80	20	80
6	2008	2001	5	5	5	5	5	5	5
6	2008	2002	160	5	5	5	5	5	5
6	2008	2001	40	5	5	5	5	5	5
6	2008	2001	80	40	40	40	160	5	5
6	2008	2002	320	40	5	5	40	5	5
6	2008	2002	320	20	5	40	160	5	5
6	2008	2001	80	5	20	5	5	5	5
7	2008	2000	160	5	5	5	5	5	5
7	2008	2001	80	40	80	40	80	5	5
7	2008	2000	320	5	5	5	5	5	5
7	2008	2001	40	20	5	20	5	5	5
7	2008	2001	80	40	40	40	40	5	5
8	2008	1999	80	5	5	5	5	5	5
8	2008	1999	40	5	5	5	20	5	5
8	2008	2000	160	5	5	5	5	5	5
8	2008	1999	20	5	5	5	40	5	5
8	2008	1999	80	40	20	20	20	5	5
8	2008	2000	80	80	5	20	20	5	5
9	2008	1999	160	40	5	20	20	5	5
9	2008	1999	80	5	5	5	5	5	5
9	2008	1998	80	20	5	20	5	5	20
9	2008	1998	20	5	5	5	20	5	5
10	2008	1998	20	5	5	5	5	5	5
10	2008	1997	80	20	5	5	80	5	5
10	2008	1998	160	20	40	5	5	5	5
10	2008	1998	5	5	5	5	5	5	5
10	2008	1998	5	5	5	5	20	5	5
10	2008	1997	80	5	5	5	5	5	5
10	2008	1997	80	5	5	5	40	5	5
11	2008	1997	160	20	5	40	5	5	20
11	2008	1996	10	5	5	5	80	5	5
11	2008	1996	20	5	5	5	5	5	5
11	2008	1996	20	5	5	5	5	5	5
11	2008	1996	20	5	5	5	20	5	5
12	2008	1996	80	80	5	20	40	5	20
12	2008	1996	160	160	80	40	40	20	20
12	2008	1996	10	5	5	5	5	5	80
12	2008	1996	5	5	5	5	5	5	20
12	2008	1996	20	5	5	5	20	5	5
12	2008	1995	160	5	20	5	5	5	5
13	2008	1995	40	5	20	5	80	5	5
13	2008	1995	5	5	5	5	80	5	5
3	2009	2006	40	5	5	5	80	5	5
4	2009	2004	80	80	80	80	5	80	320
4	2009	2004	80	80	80	80	80	5	5
4	2009	2005	5	20	40	20	5	40	40
5	2009	2004	160	40	80	160	5	5	5
5	2009	2004	160	20	20	40	20	5	40
5	2009	2004	5	40	40	5	80	5	40
5	2009	2003	40	5	1280	20	20	5	5
5	2009	2004	40	20	20	20	20	5	20
5	2009	2004	20	320	160	160	5	40	40
5	2009	2004	2560	2560	1280	1280	5	5	5
5	2009	2004	80	20	80	40	5	80	5
5	2009	2004	40	160	160	160	160	20	5
5	2009	2004	320	40	40	40	80	5	20
6	2009	2002	20	5	5	5	5	5	20
6	2009	2002	20	5	5	5	80	5	5
6	2009	2002	80	5	5	5	40	5	5
6	2009	2003	80	20	40	40	160	5	5
6	2009	2003	160	40	80	40	5	160	80
6	2009	2002	640	320	320	320	5	5	5
6	2009	2003	160	80	160	160	80	320	320
6	2009	2003	40	5	5	5	5	40	5
6	2009	2003	80	5	5	5	20	5	5
6	2009	2003	160	80	160	80	5	5	5
7	2009	2001	160	40	80	40	80	5	5
7	2009	2002	40	5	20	5	20	5	5
7	2009	2001	80	5	5	5	80	5	20
7	2009	2002	20	5	5	5	40	5	80
7	2009	2001	5	5	5	5	20	5	5
7	2009	2002	80	5	5	5	5	5	5
7	2009	2001	40	5	5	5	80	5	5
7	2009	2001	80	40	40	40	320	5	5
7	2009	2002	320	40	80	5	80	5	5
7	2009	2002	320	20	20	40	160	5	5
7	2009	2001	80	5	40	5	5	5	5
8	2009	2001	80	80	40	40	80	80	80
8	2009	2000	320	5	5	5	5	5	5
8	2009	2001	80	40	5	40	5	5	5
8	2009	2001	40	80	40	80	40	5	5
9	2009	2000	80	5	5	5	5	80	80
9	2009	1999	40	5	5	5	5	5	5
9	2009	1999	40	5	5	5	20	5	5
9	2009	2000	80	5	5	5	5	5	5
9	2009	1999	20	5	5	5	80	5	5
9	2009	1999	80	20	40	20	20	40	160
9	2009	2000	40	5	5	5	80	5	5
10	2009	1999	80	20	5	5	20	5	20
10	2009	1999	40	5	5	5	5	5	5
10	2009	1998	80	20	5	20	5	5	20
10	2009	1999	160	5	5	5	40	5	5
11	2009	1998	20	5	5	5	80	5	5
11	2009	1997	80	20	5	5	80	5	5
11	2009	1998	160	20	20	5	5	5	5
11	2009	1998	5	5	5	5	5	40	80
11	2009	1998	5	5	5	5	40	5	5
11	2009	1998	160	5	5	5	40	160	5
11	2009	1997	80	5	5	5	80	80	40
11	2009	1997	160	5	5	5	80	5	5
12	2009	1997	80	20	5	5	160	5	20
12	2009	1996	5	5	5	5	80	5	5
12	2009	1996	40	5	5	5	160	20	20
12	2009	1996	20	5	5	5	5	5	5
12	2009	1996	20	5	5	5	5	5	5
13	2009	1996	160	80	40	80	40	20	20
13	2009	1996	80	80	80	40	20	20	20
13	2009	1996	20	5	5	5	160	5	40
13	2009	1996	5	5	5	5	5	5	20
13	2009	1996	40	5	5	5	40	5	5
13	2009	1996	40	5	5	5	40	5	5
13	2009	1995	160	5	20	5	5	5	5
14	2009	1995	40	20	40	5	80	5	5
2	2010	2007	40	80	80	40	160	5	20
2	2010	2007	5	5	5	5	5	5	40
3	2010	2006	20	160	160	80	80	5	5
3	2010	2006	40	40	80	40	5	80	40
3	2010	2007	160	320	640	320	5	40	80
3	2010	2007	160	80	160	80	5	40	40
4	2010	2005	5	5	20	5	5	40	80
4	2010	2006	20	5	5	5	80	5	5
4	2010	2005	640	320	320	320	80	160	160
4	2010	2006	5	160	160	160	5	5	5
4	2010	2006	5	160	160	80	5	5	5
4	2010	2006	80	80	160	80	5	80	80
4	2010	2005	80	40	80	80	40	80	80
4	2010	2005	5	40	80	80	5	5	40
4	2010	2005	5	80	80	80	80	40	40
5	2010	2004	640	160	160	160	5	5	5
5	2010	2004	80	40	20	40	5	40	80
5	2010	2005	5	80	80	80	40	20	40
5	2010	2005	5	80	80	80	80	20	40
6	2010	2004	80	5	80	80	20	5	5
6	2010	2004	160	80	80	80	5	5	5
6	2010	2004	80	5	80	40	20	5	5
6	2010	2004	80	5	80	40	5	5	5
6	2010	2003	80	40	80	40	40	5	5
6	2010	2003	80	40	80	40	20	5	5
6	2010	2003	5	5	80	5	5	5	5
6	2010	2004	160	80	80	160	20	5	40
6	2010	2004	80	40	40	80	5	5	40
6	2010	2004	80	20	40	20	20	5	20
6	2010	2004	5	5	5	5	5	5	80
6	2010	2003	80	5	1280	5	20	5	5
6	2010	2004	40	5	20	20	20	5	20
6	2010	2004	20	160	160	160	5	80	40
6	2010	2004	160	160	160	80	5	1280	2560
6	2010	2004	160	80	160	80	5	320	640
6	2010	2004	80	40	80	40	5	80	5
6	2010	2004	40	80	160	160	160	5	5
6	2010	2004	40	5	5	5	20	5	5
7	2010	2002	160	160	80	160	5	5	20
7	2010	2002	640	160	80	160	40	80	160
7	2010	2002	40	5	5	5	5	5	5
7	2010	2002	640	320	320	320	20	5	5
7	2010	2002	80	5	5	5	40	40	80
7	2010	2003	80	20	5	40	5	80	80
7	2010	2002	320	160	320	320	5	320	160
7	2010	2003	160	80	80	80	40	160	320
7	2010	2003	40	5	5	5	5	40	5
7	2010	2003	160	20	20	5	40	5	5
7	2010	2003	160	40	20	5	40	5	5
7	2010	2003	80	5	5	5	5	5	5
7	2010	2003	80	80	80	160	80	5	5
8	2010	2001	160	40	40	40	40	20	40
8	2010	2001	640	20	5	40	80	40	160
8	2010	2002	20	20	5	5	20	5	80
8	2010	2001	5	160	80	160	40	5	5
8	2010	2002	320	80	40	80	5	5	5
8	2010	2002	320	5	5	80	5	5	5
8	2010	2002	80	20	5	40	5	5	5
8	2010	2001	640	160	320	320	80	40	160
8	2010	2001	80	40	40	40	160	20	20
8	2010	2002	320	40	80	5	80	20	5
8	2010	2002	160	40	80	80	80	40	40
8	2010	2002	80	20	20	20	40	20	20
8	2010	2002	1280	640	320	320	160	40	80
8	2010	2001	40	5	40	5	5	40	5
9	2010	2000	1280	160	160	160	5	80	320
9	2010	2001	80	80	160	40	40	20	40
9	2010	2000	1280	320	640	320	5	640	320
9	2010	2001	640	320	640	320	5	5	5
9	2010	2001	160	160	80	160	40	640	1280
10	2010	1999	320	160	5	160	5	5	5
10	2010	1999	40	5	5	5	5	20	40
10	2010	1999	320	160	160	160	5	5	5
10	2010	1999	40	5	5	5	20	5	5
10	2010	1999	40	5	5	5	80	640	320
10	2010	1999	5	5	5	5	20	320	320
10	2010	2000	5120	320	640	320	40	640	640
10	2010	1999	1280	640	640	640	80	5	5
10	2010	1999	80	20	20	20	20	20	40
10	2010	2000	40	20	5	5	80	20	80
11	2010	1999	320	80	80	80	5	5	5
11	2010	1998	640	320	320	320	5	40	20
11	2010	1998	5	5	5	5	20	5	20
11	2010	1999	80	20	5	20	20	40	160
12	2010	1998	640	80	320	80	80	5	5
12	2010	1997	160	320	160	160	160	20	5
12	2010	1998	80	20	20	5	5	5	40
12	2010	1998	160	20	40	40	5	40	80
12	2010	1998	1280	320	320	320	20	80	5
12	2010	1997	80	5	5	5	80	40	40
12	2010	1997	160	40	80	80	80	5	5
13	2010	1997	80	40	5	5	160	5	20
13	2010	1996	160	80	5	40	80	640	640
13	2010	1996	640	160	160	160	160	40	40
13	2010	1996	20	5	5	5	5	20	40
13	2010	1996	5	5	5	5	5	5	20
13	2010	1996	160	40	80	80	5	160	320
14	2010	1996	1280	1280	40	1280	40	20	20
14	2010	1996	160	80	40	40	20	40	80
14	2010	1996	20	5	5	5	160	5	40
14	2010	1996	5	5	5	5	5	5	20
14	2010	1996	320	160	160	160	5	5	20
14	2010	1996	5120	1280	2560	640	40	5	5
14	2010	1995	80	5	5	5	5	80	160
14	2010	1995	80	5	5	5	5	80	320
14	2010	1995	40	5	5	5	5	40	160
0	2011	2010	40	5	5	5	5	5	5
0	2011	2010	320	640	640	1280	5	5	5
0	2011	2010	20	160	160	160	5	80	640
0	2011	2010	640	640	640	640	5	80	80
0	2011	2010	80	160	320	160	5	5	5
0	2011	2010	5	20	5	20	5	5	5
0	2011	2010	5	80	40	160	5	5	5
0	2011	2010	5	40	80	80	5	5	5
0	2011	2010	20	80	80	80	5	160	320
0	2011	2010	80	320	160	160	5	320	320
0	2011	2010	5	80	80	80	5	320	320
0	2011	2010	5	20	20	20	5	40	5
0	2011	2010	20	160	160	80	5	160	160
0	2011	2010	40	80	80	80	5	5	40
0	2011	2010	5	5	5	5	5	5	5
0	2011	2010	5	5	5	5	5	5	5
0	2011	2010	5	20	40	40	5	80	160
0	2011	2010	5	5	5	5	5	5	5
0	2011	2010	160	320	320	320	5	20	20
0	2011	2010	5	5	5	5	5	40	80
0	2011	2010	5	5	5	5	5	5	5
0	2011	2010	5	5	5	5	5	5	5
0	2011	2010	5	320	640	160	5	5	5
0	2011	2010	20	160	320	160	5	160	320
0	2011	2010	320	640	640	320	5	160	320
0	2011	2010	5	5	5	5	5	5	5
0	2011	2010	20	80	160	160	5	5	5
0	2011	2010	5	320	160	160	5	5	5
0	2011	2010	5	20	5	5	5	160	160
0	2011	2010	160	320	160	160	5	5	5
0	2011	2010	5	5	5	5	5	80	160
1	2011	2010	5	5	5	5	5	5	5
1	2011	2009	2560	2560	2560	2560	5	80	80
2	2011	2008	20	40	80	80	5	80	40
2	2011	2008	5	5	5	5	5	5	5
2	2011	2008	5	80	80	160	5	5	5
2	2011	2009	5	5	5	5	5	5	5
2	2011	2008	5	5	5	5	5	20	20
3	2011	2007	320	640	640	320	320	5	5
3	2011	2007	160	160	160	160	5	5	40
3	2011	2008	5	5	5	5	5	20	80
3	2011	2008	20	40	80	80	5	40	40
4	2011	2006	160	80	80	80	80	40	40
4	2011	2006	320	160	160	160	40	5	5
4	2011	2006	80	40	80	40	5	40	40
4	2011	2006	20	160	160	160	80	5	5
4	2011	2006	40	20	40	40	5	80	80
5	2011	2005	5	5	20	20	5	40	40
5	2011	2006	20	5	5	5	80	20	40
5	2011	2005	320	160	320	160	40	80	40
5	2011	2005	320	160	320	160	40	40	40
5	2011	2005	320	160	320	160	40	40	40
5	2011	2005	80	40	80	40	20	40	80
5	2011	2005	80	640	640	640	40	5	5
6	2011	2004	80	20	40	40	5	5	5
6	2011	2004	5	5	5	5	5	5	40
6	2011	2004	20	40	80	40	5	80	80
6	2011	2004	320	80	160	80	5	640	640
6	2011	2004	80	160	320	160	160	5	5
6	2011	2004	80	80	40	80	5	40	80
6	2011	2004	80	40	80	40	80	5	20
6	2011	2004	80	40	40	40	40	40	40
6	2011	2005	20	20	20	20	160	5	5
6	2011	2005	40	20	20	20	160	5	5
6	2011	2005	20	320	320	160	40	20	5
7	2011	2003	80	40	40	40	5	80	80
7	2011	2003	20	5	5	5	5	40	5
7	2011	2003	5	5	5	5	5	5	5
7	2011	2004	80	40	40	80	5	5	5
7	2011	2003	40	40	20	40	5	5	5
7	2011	2004	40	20	20	20	20	80	160
7	2011	2003	80	20	40	20	20	5	5
7	2011	2003	80	20	5	5	5	5	5
7	2011	2003	40	5	20	5	20	5	5
7	2011	2004	40	160	80	160	5	5	80
7	2011	2004	80	40	40	80	40	80	80
7	2011	2004	80	40	40	40	40	40	40
8	2011	2002	160	160	160	320	5	5	20
8	2011	2002	160	80	80	80	40	40	160
8	2011	2002	320	80	160	80	20	5	5
8	2011	2002	160	5	5	40	5	5	5
8	2011	2002	40	5	5	5	40	80	80
8	2011	2002	160	40	80	80	80	40	160
8	2011	2002	640	160	160	160	160	20	40
8	2011	2003	40	5	5	5	80	5	5
8	2011	2003	40	5	5	5	80	5	5
8	2011	2003	40	20	20	20	80	5	40
8	2011	2002	320	80	160	160	5	160	80
8	2011	2003	80	40	40	80	80	80	160
8	2011	2003	20	5	5	5	5	20	5
8	2011	2003	20	5	5	5	5	20	5
8	2011	2003	80	160	80	160	5	5	5
9	2011	2001	80	5	5	5	20	20	40
9	2011	2001	160	40	40	40	40	20	40
9	2011	2001	160	20	5	40	40	40	80
9	2011	2002	20	5	5	5	20	5	80
9	2011	2001	5	40	40	40	40	5	5
9	2011	2001	320	40	80	40	40	5	5
9	2011	2001	80	40	40	40	320	80	160
9	2011	2001	80	80	40	80	20	320	320
9	2011	2001	80	5	20	5	5	40	80
9	2011	2001	40	5	20	5	5	40	40
10	2011	2000	320	80	40	40	5	80	160
10	2011	2000	640	160	80	80	5	20	5
10	2011	2000	1280	80	160	160	20	160	160
10	2011	2001	160	80	320	80	40	5	5
10	2011	2000	40	20	5	5	40	5	40
11	2011	1999	160	40	5	40	5	5	80
11	2011	1999	5	5	5	5	5	20	5
11	2011	1999	80	5	5	5	5	5	5
11	2011	1999	40	5	5	5	40	320	640
11	2011	1999	80	40	80	40	40	20	5
11	2011	1999	80	20	20	20	20	5	20
11	2011	1999	80	20	5	20	40	80	160
12	2011	1998	640	80	160	40	80	5	5
12	2011	1999	80	5	5	5	5	5	5
12	2011	1998	640	160	320	160	5	160	20
12	2011	1998	40	5	5	5	5	20	40
12	2011	1998	5	5	5	5	5	5	5
13	2011	1998	640	80	80	40	40	5	5
13	2011	1998	160	40	40	20	40	5	5
13	2011	1997	160	80	40	80	80	5	5
13	2011	1998	80	20	20	5	5	5	40
13	2011	1998	160	20	20	5	20	40	5
13	2011	1998	80	5	20	20	20	40	5
13	2011	1997	40	5	5	5	40	40	5
13	2011	1997	40	5	5	5	80	40	5
13	2011	1997	40	5	5	5	40	20	40
13	2011	1997	80	40	40	20	80	5	5
0	2012	2011	640	640	320	320	5	80	160
0	2012	2011	5	5	5	5	5	5	5
0	2012	2011	5	5	5	5	5	5	5
0	2012	2011	320	640	320	320	5	5	5
0	2012	2011	5	5	5	5	5	5	5
0	2012	2011	320	640	640	320	5	5	5
0	2012	2011	5	5	5	5	5	2560	640
0	2012	2011	5	5	5	5	5	1280	2560
0	2012	2011	5	5	5	5	5	5	5
0	2012	2011	5	5	5	5	5	5	5
0	2012	2011	5	5	5	5	5	5	5
0	2012	2011	5	5	5	5	5	5	5
0	2012	2011	160	640	640	640	5	5	5
0	2012	2011	80	320	320	320	5	5	5
0	2012	2011	40	320	320	320	5	5	5
0	2012	2011	160	320	320	320	5	5	5
0	2012	2011	160	160	160	160	5	5	5
0	2012	2011	160	320	160	160	5	5	5
0	2012	2011	5	5	5	5	5	5	5
0	2012	2011	5	40	40	40	5	5	5
1	2012	2010	160	320	640	320	5	5	5
1	2012	2010	320	640	640	640	5	5	5
1	2012	2010	80	320	320	320	5	40	160
1	2012	2010	40	160	320	160	5	5	5
1	2012	2010	5	40	5	20	5	5	5
1	2012	2010	5	80	80	160	5	5	5
1	2012	2010	20	40	80	80	5	5	5
1	2012	2010	2560	2560	1280	2560	5	160	160
1	2012	2010	160	1280	640	320	5	320	320
1	2012	2010	5	20	20	20	5	80	5
1	2012	2010	20	80	160	80	5	160	80
1	2012	2010	5	40	80	40	5	5	20
1	2012	2010	20	40	80	40	5	5	40
1	2012	2010	5	5	5	5	5	5	5
1	2012	2010	5	80	160	80	5	80	80
1	2012	2010	5	5	5	5	5	5	5
1	2012	2011	5	5	5	5	5	5	5
1	2012	2010	5	5	5	5	5	5	5
1	2012	2010	5	5	5	5	5	5	40
1	2012	2010	20	160	320	160	5	5	5
1	2012	2010	5	5	5	5	5	5	5
1	2012	2010	5	40	80	40	5	320	640
1	2012	2010	20	80	160	80	5	5	5
1	2012	2010	5	80	80	80	5	5	5
1	2012	2010	5	5	5	5	5	160	80
1	2012	2010	5	160	160	160	5	5	5
1	2012	2010	5	5	5	5	5	5	5
2	2012	2010	5	5	5	5	5	80	80
2	2012	2009	5	5	5	5	5	5	5
2	2012	2010	5	5	5	5	5	80	160
3	2012	2008	5	5	5	5	5	5	5
3	2012	2008	5	20	5	40	5	20	20
3	2012	2008	5	20	5	40	5	40	40
3	2012	2009	5	5	5	5	5	80	320
3	2012	2009	5	40	5	20	5	320	640
3	2012	2008	160	640	640	320	5	80	160
3	2012	2008	5	80	80	80	5	5	160
3	2012	2008	5	40	40	40	5	5	80
3	2012	2008	20	5	5	5	5	5	5
3	2012	2008	40	320	320	320	5	5	80
3	2012	2008	5	5	5	5	5	5	5
4	2012	2007	320	320	320	320	160	5	5
4	2012	2007	5	5	5	5	5	5	20
4	2012	2007	5	5	5	5	5	5	20
4	2012	2007	40	20	20	20	5	40	80
4	2012	2007	640	1280	1280	1280	5	5	40
4	2012	2008	5	5	5	5	5	20	80
4	2012	2008	40	160	40	320	5	20	20
4	2012	2008	5	5	5	5	5	5	5
5	2012	2006	160	40	80	40	40	40	20
5	2012	2006	80	40	20	40	40	20	40
5	2012	2006	80	40	40	40	5	80	80
5	2012	2006	80	40	80	40	5	5	5
5	2012	2006	20	20	40	20	5	80	80
5	2012	2007	640	640	1280	640	320	20	5
5	2012	2007	40	5	40	5	40	160	320
5	2012	2007	10240	2560	2560	5120	5	5	5
5	2012	2007	640	320	160	320	5	5	5
5	2012	2007	640	1280	1280	1280	5	5	40
5	2012	2007	5	5	80	40	5	5	5
6	2012	2005	40	160	160	160	5	40	80
6	2012	2006	320	160	320	320	80	5	40
6	2012	2005	160	80	80	80	5	5	5
6	2012	2006	80	40	40	40	40	40	20
6	2012	2006	80	40	80	40	5	5	20
6	2012	2005	80	40	80	40	40	40	40
7	2012	2004	20	20	80	20	5	40	40
7	2012	2004	320	160	320	320	5	320	640
7	2012	2004	80	20	40	40	5	40	5
7	2012	2004	80	20	80	40	5	40	5
7	2012	2004	160	160	80	160	5	40	80
7	2012	2004	80	40	80	40	80	5	20
7	2012	2004	160	40	5	80	160	5	80
7	2012	2004	320	320	320	320	20	40	40
7	2012	2005	20	5	40	5	5	40	80
7	2012	2005	160	160	320	160	20	20	40
8	2012	2003	80	5	40	40	5	80	80
8	2012	2003	160	5	5	5	5	20	5
8	2012	2003	320	160	160	160	40	5	5
8	2012	2004	320	320	640	320	5	5	5
8	2012	2004	640	320	640	640	5	5	5
8	2012	2003	80	40	80	40	20	5	5
8	2012	2003	80	40	80	20	20	5	5
8	2012	2003	80	40	80	40	20	5	5
8	2012	2003	80	40	80	40	5	5	5
8	2012	2004	40	5	20	5	5	40	40
8	2012	2003	80	5	20	5	20	5	5
8	2012	2003	160	80	160	80	20	5	5
8	2012	2003	160	40	40	40	5	5	20
8	2012	2004	20	20	80	20	5	40	40
8	2012	2004	20	160	80	80	5	5	40
8	2012	2004	160	80	160	160	5	20	5
9	2012	2002	160	80	80	160	5	5	20
9	2012	2002	160	40	5	40	40	40	80
9	2012	2002	160	80	5	80	5	5	5
9	2012	2002	160	5	5	5	5	5	5
9	2012	2002	320	160	160	160	40	40	40
9	2012	2002	160	40	80	40	80	20	40
9	2012	2002	320	80	80	80	160	20	40
9	2012	2003	40	20	20	20	80	5	20
9	2012	2003	80	5	40	40	5	80	40
9	2012	2002	320	80	320	160	5	160	80
9	2012	2003	80	80	80	80	80	80	160
9	2012	2003	160	40	80	5	5	80	160
10	2012	2001	80	5	20	5	40	5	40
10	2012	2001	160	40	5	40	5	5	5
10	2012	2001	80	5	5	5	5	5	5
10	2012	2002	20	5	5	5	40	5	5
10	2012	2001	5	20	20	40	40	5	5
10	2012	2001	320	20	40	20	40	5	5
10	2012	2001	80	20	40	40	160	80	80
10	2012	2001	80	80	40	80	20	160	160
10	2012	2002	640	80	80	80	160	40	40
10	2012	2001	160	80	80	160	5	20	40
11	2012	2000	320	40	20	20	5	80	320
11	2012	2000	640	160	5	80	5	5	5
11	2012	2001	5	20	20	40	40	20	20
11	2012	2001	5	5	5	5	20	5	5
11	2012	2000	640	40	80	40	5	80	80
11	2012	2001	160	80	160	80	5	5	5
11	2012	2000	40	5	5	5	40	20	40
12	2012	2000	320	40	40	20	5	80	320
12	2012	1999	80	40	5	40	5	5	40
12	2012	1999	5	5	5	5	5	5	5
12	2012	1999	80	5	5	5	5	5	5
12	2012	1999	40	5	5	5	40	160	320
12	2012	1999	40	20	5	20	5	5	5
12	2012	1999	80	20	20	20	20	5	20
12	2012	1999	40	20	20	20	20	5	20
12	2012	1999	40	5	5	20	5	5	20
12	2012	1999	80	20	20	20	20	5	20
12	2012	1999	80	20	40	20	20	5	20
12	2012	1999	40	20	5	5	40	40	80
13	2012	1998	320	40	80	40	80	20	20
13	2012	1999	5	5	5	5	5	5	5
13	2012	1999	1280	640	320	320	5	5	20
13	2012	1998	640	160	160	160	5	160	20
13	2012	1998	80	5	5	20	5	40	80
13	2012	1998	5	5	5	5	5	80	160
14	2012	1997	160	5	5	40	5	5	5
14	2012	1998	80	20	5	5	5	5	20
14	2012	1998	80	5	5	5	5	5	20
14	2012	1998	2560	640	1280	1280	5	5	20
14	2012	1998	5	5	5	5	5	5	20
14	2012	1998	5	5	5	5	5	5	20
14	2012	1998	80	5	5	5	20	40	5
14	2012	1997	160	5	40	20	40	40	5
14	2012	1997	80	40	40	40	40	5	20
14	2012	1997	80	40	40	40	80	5	20
0	2013	2012	80	320	320	320	5	5	5
0	2013	2012	640	2560	5120	NA	5	5	NA
0	2013	2012	5	5	5	5	5	160	80
0	2013	2012	5	80	40	80	5	5	5
0	2013	2012	5	5	5	5	5	80	80
0	2013	2012	20	80	160	80	5	5	5
0	2013	2012	5	40	5	40	5	5	5
0	2013	2012	5	5	5	5	5	5	5
0	2013	2012	5	5	20	5	5	5	5
0	2013	2012	5	20	20	20	5	5	5
0	2013	2012	640	1280	640	1280	5	5	5
0	2013	2012	5	5	5	5	5	5	5
0	2013	2012	5	5	5	5	5	1280	1280
0	2013	2012	5	5	5	5	5	5	5
0	2013	2012	5	80	5	5	5	320	640
0	2013	2012	5	5	5	5	5	5	5
0	2013	2012	5	80	80	80	5	5	5
0	2013	2012	5	80	160	160	5	5	5
0	2013	2012	80	320	320	320	5	5	5
0	2013	2012	5	5	5	5	5	5	5
0	2013	2012	80	320	320	320	5	5	5
0	2013	2012	5	80	80	80	5	5	5
0	2013	2012	5	320	320	160	5	5	5
0	2013	2012	5	5	5	5	5	5	5
0	2013	2012	40	160	160	160	5	5	5
0	2013	2012	5	5	5	5	5	5	5
0	2013	2012	5	5	5	20	5	5	5
0	2013	2012	20	5	5	5	5	5	5
0	2013	2012	5	80	160	80	5	5	5
0	2013	2012	5	160	160	160	5	5	5
0	2013	2012	5	5	5	5	5	5	5
0	2013	2012	5	160	160	160	5	5	5
0	2013	2012	5	5	5	5	5	5	5
0	2013	2012	5	40	80	40	5	5	5
0	2013	2012	5	160	160	160	5	80	40
0	2013	2012	20	160	320	320	5	40	5
1	2013	2011	5	5	5	40	5	40	5
1	2013	2011	5	5	5	5	5	5	5
1	2013	2011	1280	1280	1280	1280	5	5	5
1	2013	2011	320	640	640	320	5	640	2560
1	2013	2011	640	5	5	5	5	5	640
1	2013	2011	5	5	5	5	5	20	20
1	2013	2011	5	40	80	40	5	160	160
1	2013	2011	5	80	80	80	5	80	80
1	2013	2011	5	160	160	160	5	5	5
1	2013	2011	40	320	320	320	5	5	5
1	2013	2011	5	5	5	5	5	5	5
1	2013	2011	160	160	160	160	5	5	5
1	2013	2011	160	160	5	160	160	160	5
1	2013	2011	5	5	5	5	5	5	5
1	2013	2011	5	20	20	20	5	5	5
1	2013	2012	5	5	5	5	5	160	160
1	2013	2012	5	5	5	5	5	5	5
1	2013	2012	40	160	160	160	5	5	5
2	2013	2010	160	320	320	640	5	5	5
2	2013	2010	320	640	640	640	5	5	5
2	2013	2010	80	320	320	320	5	80	640
2	2013	2010	20	40	40	80	5	5	5
2	2013	2010	5	5	5	5	5	5	5
2	2013	2010	320	320	640	320	5	80	80
2	2013	2010	40	160	320	160	5	5	20
2	2013	2010	5	5	5	20	5	5	5
2	2013	2010	5	40	20	40	5	5	5
2	2013	2010	5	80	80	160	5	5	5
2	2013	2010	5	80	80	160	5	5	5
2	2013	2010	2560	2560	1280	2560	5	320	320
2	2013	2010	5	5	5	5	5	5	5
2	2013	2010	5	5	5	5	5	5	5
2	2013	2010	80	320	320	320	5	320	320
2	2013	2010	5	20	20	20	5	40	5
2	2013	2010	20	80	160	80	5	160	160
2	2013	2010	5	40	80	40	5	5	5
2	2013	2010	5	5	5	5	5	160	160
2	2013	2010	160	640	640	640	5	20	20
2	2013	2010	5	5	5	5	5	5	5
2	2013	2010	5	5	5	5	5	5	5
2	2013	2010	5	5	5	5	5	5	40
2	2013	2011	5	5	5	5	5	5	5
2	2013	2011	5	5	5	5	5	5	5
2	2013	2010	5	5	5	5	5	5	5
2	2013	2010	5	5	5	5	5	5	5
2	2013	2010	5	160	320	160	5	5	40
2	2013	2010	20	160	640	160	5	40	5
2	2013	2010	5	5	5	5	5	5	5
2	2013	2010	40	160	160	160	5	20	40
2	2013	2010	20	40	80	80	5	320	640
2	2013	2010	5	5	5	5	5	5	5
2	2013	2010	5	5	5	5	5	5	5
2	2013	2010	5	5	5	5	5	5	5
2	2013	2010	5	80	80	80	5	5	5
2	2013	2010	320	640	1280	640	5	5	5
2	2013	2010	20	80	80	80	5	80	160
2	2013	2010	40	160	320	160	5	80	160
2	2013	2010	80	160	160	160	5	5	5
2	2013	2010	5	160	160	160	5	5	5
2	2013	2010	5	5	5	5	5	40	160
2	2013	2010	80	160	160	320	5	5	5
2	2013	2011	5	5	5	5	5	5	5
2	2013	2011	5	5	5	5	5	5	5
2	2013	2011	5	5	5	5	5	5	5
2	2013	2011	80	80	40	80	5	160	160
2	2013	2011	5	5	5	5	5	5	5
3	2013	2010	5	5	5	5	5	5	5
3	2013	2010	5	5	5	5	5	320	160
3	2013	2010	5	5	5	5	5	5	5
3	2013	2010	5	80	80	160	5	5	5
3	2013	2010	5	160	320	160	5	320	320
3	2013	2010	5	160	160	160	5	320	640
3	2013	2010	640	160	80	320	5	160	80
3	2013	2010	160	80	80	160	5	80	40
3	2013	2009	20	640	320	320	5	5	5
3	2013	2010	20	80	160	80	5	160	160
3	2013	2010	5	5	5	5	5	5	5
3	2013	2010	5	5	5	5	5	80	40
3	2013	2010	5	80	80	80	5	160	160
3	2013	2010	5	5	5	5	5	5	5
3	2013	2010	20	40	80	40	5	5	40
3	2013	2010	5	5	5	5	5	80	160
3	2013	2010	160	640	640	640	5	20	20
3	2013	2010	160	320	640	320	5	5	5
3	2013	2010	5	80	160	80	5	5	40
3	2013	2010	5	160	160	160	5	5	5
3	2013	2010	5	160	160	160	5	40	80
3	2013	2010	5	40	80	80	5	160	320
3	2013	2010	5	40	40	40	5	5	5
3	2013	2010	5	5	5	5	5	5	5
3	2013	2010	40	160	80	160	5	40	80
3	2013	2010	5	5	5	5	5	5	5
4	2013	2008	5	5	5	5	5	5	5
4	2013	2009	5	5	5	5	5	5	320
4	2013	2009	40	320	160	160	5	160	320
4	2013	2009	80	320	320	160	5	160	320
4	2013	2009	5	5	5	5	5	5	5
4	2013	2008	160	640	640	640	5	5	5
4	2013	2008	5	5	5	5	5	5	5
4	2013	2008	40	80	160	160	5	5	5
4	2013	2008	20	40	80	40	5	5	5
5	2013	2007	320	320	320	320	160	5	5
5	2013	2007	320	160	320	160	5	40	40
5	2013	2007	5	320	320	320	5	5	5
5	2013	2007	5	160	320	320	5	5	5
5	2013	2008	320	320	1280	640	5	5	80
5	2013	2008	160	160	320	160	5	40	80
5	2013	2008	80	40	80	80	5	20	40
5	2013	2008	160	640	640	320	5	160	160
6	2013	2006	80	40	80	40	40	40	40
6	2013	2006	160	160	320	160	5	40	40
6	2013	2006	1280	640	1280	640	320	20	320
6	2013	2006	1280	1280	1280	2560	40	20	20
6	2013	2007	10240	2560	1280	2560	640	20	80
7	2013	2005	160	80	20	80	5	5	5
7	2013	2005	80	80	80	80	5	40	40
7	2013	2006	80	40	80	40	40	5	5
7	2013	2006	2560	1280	1280	1280	320	40	80
7	2013	2005	40	5	40	5	5	5	5
7	2013	2006	160	40	80	40	80	5	5
7	2013	2006	80	5	40	20	40	40	20
7	2013	2006	80	20	40	20	40	20	5
7	2013	2006	80	20	40	40	5	5	5
7	2013	2006	160	160	320	160	5	40	40
7	2013	2005	80	40	80	80	40	5	5
7	2013	2006	640	640	640	640	160	160	80
7	2013	2006	5	5	5	5	160	5	5
7	2013	2005	80	640	320	320	40	20	5
8	2013	2004	5	40	40	5	40	5	40
8	2013	2004	5	5	5	5	5	5	5
8	2013	2004	5	5	5	5	5	5	5
8	2013	2004	160	640	640	640	80	5	40
8	2013	2004	40	5	5	5	5	5	5
8	2013	2004	80	40	40	40	40	20	80
8	2013	2004	160	40	320	80	5	5	5
8	2013	2005	640	640	640	640	40	2560	2560
9	2013	2003	160	40	80	80	5	80	40
9	2013	2003	80	80	80	80	5	20	5
9	2013	2003	320	160	160	160	20	5	5
9	2013	2004	20	20	5	20	5	5	5
9	2013	2004	20	20	20	20	5	5	5
9	2013	2004	320	320	640	320	5	5	5
9	2013	2003	40	5	5	5	5	5	5
9	2013	2004	5	5	5	5	5	5	5
9	2013	2003	5	5	5	5	5	5	5
9	2013	2004	20	5	40	20	5	40	40
9	2013	2004	160	40	5	20	5	5	5
9	2013	2004	160	160	160	160	40	40	20
9	2013	2004	80	80	80	80	40	20	20
9	2013	2004	160	40	80	80	5	5	5
10	2013	2002	80	160	160	160	5	5	40
10	2013	2002	160	40	5	40	5	5	80
10	2013	2002	160	40	40	40	40	40	80
10	2013	2002	160	80	5	80	5	5	5
10	2013	2002	80	5	5	20	5	5	5
10	2013	2002	160	40	40	40	40	40	40
10	2013	2002	160	40	40	40	40	20	40
10	2013	2003	80	20	20	20	80	5	5
10	2013	2003	80	20	5	20	80	5	5
10	2013	2003	160	80	80	160	80	5	5
10	2013	2003	80	80	80	80	80	5	5
10	2013	2002	320	160	320	160	5	160	80
10	2013	2002	320	160	160	160	5	160	80
10	2013	2003	640	320	320	640	80	80	160
10	2013	2003	80	80	80	80	5	20	5
10	2013	2003	80	40	40	40	5	20	5
10	2013	2003	320	320	160	320	5	80	40
11	2013	2001	40	40	20	5	40	5	20
11	2013	2001	80	40	5	20	5	5	5
11	2013	2002	160	80	80	80	5	5	80
11	2013	2002	160	40	40	80	5	5	5
11	2013	2002	80	40	40	40	5	5	5
11	2013	2001	40	5	5	5	20	5	5
11	2013	2002	5	40	40	40	80	5	5
11	2013	2001	5	20	20	20	40	5	5
11	2013	2001	320	80	5	160	5	5	5
11	2013	2001	40	20	5	20	160	20	40
11	2013	2001	320	320	320	320	20	160	320
11	2013	2002	320	80	80	80	160	40	20
11	2013	2001	160	160	80	160	5	20	40
12	2013	2000	160	40	20	20	5	5	160
12	2013	2000	640	5	5	5	5	5	20
12	2013	2000	640	160	160	160	5	160	160
12	2013	2001	160	80	160	80	5	5	5
13	2013	1999	40	5	5	5	5	5	20
13	2013	1999	40	5	5	5	5	5	5
13	2013	1999	40	5	5	5	5	5	5
13	2013	1999	320	80	80	160	5	5	5
13	2013	1999	80	5	5	5	5	20	5
13	2013	1999	640	640	320	640	20	160	160
13	2013	1999	640	320	160	640	5	80	160
13	2013	1999	40	20	5	20	5	5	5
13	2013	1999	160	80	80	80	20	5	20
13	2013	1999	40	20	5	5	40	40	80
13	2013	2000	20	5	5	5	40	5	40
14	2013	1999	40	5	5	5	5	5	40
14	2013	1999	80	5	5	5	5	20	5
14	2013	1998	320	80	160	80	5	80	20
14	2013	1998	5	5	5	5	5	5	40
14	2013	1998	5	5	5	5	5	40	80
14	2013	1999	40	20	5	20	5	5	5
0	2014	2013	5	160	5	160	5	5	5
0	2014	2013	5	40	40	40	5	5	5
0	2014	2013	5	40	40	80	5	5	5
0	2014	2013	5	5	5	5	5	5	5
0	2014	2013	5	5	5	5	5	5	5
0	2014	2013	5	5	5	5	5	5	5
0	2014	2013	5	5	5	5	5	5	5
0	2014	2013	20	20	20	40	5	5	5
0	2014	2013	20	40	5	20	5	5	5
0	2014	2013	5	5	5	5	5	5	5
0	2014	2013	80	640	320	1280	5	5	5
0	2014	2013	5	5	5	5	5	5	5
0	2014	2013	20	40	80	80	5	5	20
0	2014	2013	5	80	160	80	5	5	5
0	2014	2013	5	40	5	80	5	160	320
0	2014	2013	5	5	5	5	5	5	5
0	2014	2013	5	5	5	5	5	5	20
0	2014	2013	5	5	5	5	5	5	5
0	2014	2013	5	5	5	5	5	5	5
0	2014	2013	5	5	5	5	5	5	20
0	2014	2013	5	5	5	5	5	5	5
0	2014	2013	5	5	5	5	5	5	5
0	2014	2013	20	640	320	640	5	5	5
0	2014	2013	5	5	5	5	5	5	20
0	2014	2013	5	5	5	5	5	5	5
0	2014	2013	5	5	5	5	5	5	5
0	2014	2013	5	5	5	5	5	5	5
0	2014	2013	5	5	5	5	5	5	5
0	2014	2013	5	5	5	5	5	5	5
0	2014	2013	5	20	20	40	5	5	5
0	2014	2013	5	5	5	5	5	5	5
0	2014	2013	5	5	5	5	5	5	5
0	2014	2013	5	5	5	5	5	5	5
0	2014	2013	5	5	5	5	5	5	5
0	2014	2013	5	5	5	5	5	5	5
0	2014	2013	5	5	5	5	5	5	5
0	2014	2013	5	5	5	5	5	5	5
0	2014	2013	5	5	5	5	5	5	5
0	2014	2013	640	640	640	640	80	5	5
0	2014	2013	160	80	320	160	5	5	NA
0	2014	2013	5	5	5	5	5	160	160
0	2014	2013	640	1280	2560	1280	5	5	5
0	2014	2013	320	640	640	640	5	320	320
0	2014	2013	80	640	160	320	5	5	80
0	2014	2013	5	5	5	5	5	80	5
0	2014	2013	5	5	5	5	5	80	80
0	2014	2013	5	160	320	160	5	5	40
0	2014	2013	5	160	320	80	5	5	5
0	2014	2013	5	40	80	80	5	320	640
0	2014	2013	80	160	320	320	5	5	5
1	2014	2012	80	160	320	160	5	5	5
1	2014	2012	40	160	160	160	5	5	5
1	2014	2012	160	640	640	640	5	5	5
1	2014	2012	5	5	5	5	5	5	5
1	2014	2012	20	5	20	20	5	160	160
1	2014	2012	5	40	80	40	5	5	5
1	2014	2012	20	320	320	160	5	5	5
1	2014	2012	5	5	5	5	5	5	5
1	2014	2012	5	5	20	5	5	5	5
1	2014	2012	160	160	320	160	5	5	5
1	2014	2012	5	5	5	5	5	5	160
1	2014	2012	5	5	5	5	5	640	1280
1	2014	2012	5	5	5	5	5	640	5
1	2014	2012	5	5	5	5	5	5	5
1	2014	2012	5	5	5	5	5	5	5
1	2014	2012	5	5	5	5	5	5	5
1	2014	2012	5	80	80	80	5	5	5
1	2014	2012	5	80	80	80	5	5	5
1	2014	2012	80	160	160	320	5	5	5
1	2014	2012	80	160	320	160	5	5	5
1	2014	2012	80	640	640	640	5	5	5
1	2014	2012	5	5	5	5	5	5	5
1	2014	2012	5	5	5	5	5	5	5
1	2014	2012	5	160	160	160	5	5	5
1	2014	2012	5	5	5	5	5	5	5
1	2014	2012	5	5	5	5	5	5	5
1	2014	2012	5	5	5	5	5	5	5
1	2014	2012	5	5	5	5	5	80	160
1	2014	2012	5	5	5	20	5	5	5
1	2014	2012	40	5	20	320	5	5	5
1	2014	2012	80	640	640	640	5	5	5
1	2014	2012	20	80	160	80	5	5	5
1	2014	2012	5	5	5	5	5	5	5
1	2014	2012	5	40	80	40	5	5	5
1	2014	2012	5	5	5	5	5	5	5
1	2014	2012	5	5	5	5	5	5	5
1	2014	2012	5	320	320	320	5	40	40
1	2014	2012	5	5	5	5	5	5	5
1	2014	2013	5	40	40	40	5	5	5
1	2014	2013	5	40	40	20	5	320	2560
1	2014	2013	5	5	5	5	5	5	5
1	2014	2013	5	20	20	20	5	5	5
2	2014	2011	5	20	5	20	5	80	160
2	2014	2011	80	320	320	320	5	5	5
2	2014	2011	1280	1280	2560	1280	5	5	5
2	2014	2011	5	5	5	5	5	5	5
2	2014	2011	5	5	5	5	5	80	40
2	2014	2011	5	5	5	5	5	5	40
2	2014	2011	5	160	320	160	5	640	80
2	2014	2011	5	80	80	80	5	320	160
2	2014	2011	5	80	80	40	5	160	160
2	2014	2011	80	160	320	320	5	5	5
2	2014	2011	20	20	80	80	5	5	5
2	2014	2011	5	5	5	5	5	5	5
2	2014	2011	40	320	320	320	5	5	5
2	2014	2011	160	320	640	320	5	5	5
2	2014	2011	5	5	5	5	5	5	5
2	2014	2011	80	160	160	80	5	5	5
2	2014	2011	5	5	5	5	5	5	5
2	2014	2011	5	5	5	5	5	5	5
2	2014	2011	5	5	5	5	5	5	5
2	2014	2011	5	20	20	20	5	5	5
2	2014	2011	5	20	40	20	20	5	5
2	2014	2011	5	20	40	20	20	5	5
2	2014	2011	5	20	40	40	5	5	5
2	2014	2011	5	320	160	320	5	5	5
2	2014	2011	5	80	160	160	5	5	40
2	2014	2012	5	40	5	40	5	160	160
2	2014	2012	5	5	5	5	5	5	80
2	2014	2012	5	40	80	40	5	5	5
2	2014	2012	5	5	80	40	5	5	5
2	2014	2012	5	20	40	20	5	5	5
2	2014	2012	5	5	5	5	5	160	160
2	2014	2012	5	5	5	5	5	160	160
2	2014	2012	5	40	40	40	5	5	5
2	2014	2012	5	5	5	5	5	5	5
2	2014	2012	5	5	5	5	5	5	5
2	2014	2012	5	5	20	5	5	5	5
2	2014	2012	5	5	5	5	5	5	5
2	2014	2012	5	320	320	320	5	320	640
2	2014	2012	5	20	40	20	5	5	5
2	2014	2012	5	5	5	5	5	5	5
2	2014	2012	5	80	160	80	5	5	5
2	2014	2012	5	40	80	40	5	5	5
2	2014	2012	80	320	640	640	5	5	5
2	2014	2012	5	80	80	80	5	5	5
2	2014	2012	5	5	5	5	5	5	5
2	2014	2012	5	5	5	5	5	5	5
3	2014	2010	160	640	1280	320	5	5	5
3	2014	2010	320	640	640	640	5	5	5
3	2014	2010	5	5	5	5	5	5	5
3	2014	2010	5	5	5	5	5	160	320
3	2014	2010	5	5	5	5	5	5	5
3	2014	2010	5	5	5	5	5	5	5
3	2014	2010	5	5	5	5	5	5	5
3	2014	2010	5	40	20	40	5	5	5
3	2014	2010	5	40	80	160	5	5	5
3	2014	2010	5	40	80	40	5	5	5
3	2014	2010	40	20	5	40	5	5	5
3	2014	2010	640	320	160	320	5	80	40
3	2014	2010	20	640	320	640	5	5	5
3	2014	2010	40	640	640	640	5	40	5
3	2014	2010	40	320	320	320	5	40	5
3	2014	2010	40	160	160	160	5	20	20
3	2014	2010	20	5	5	5	5	5	5
3	2014	2010	20	80	80	80	5	5	40
3	2014	2010	5	5	5	5	5	80	80
3	2014	2010	5	5	5	5	5	40	160
3	2014	2010	40	160	160	160	5	5	20
3	2014	2010	5	5	5	5	5	80	80
3	2014	2010	5	5	5	5	5	160	160
3	2014	2010	5	5	5	5	5	80	80
3	2014	2010	5	5	5	5	5	5	5
3	2014	2011	5	640	640	640	5	5	5
3	2014	2011	320	80	160	80	5	5	5
3	2014	2011	80	320	160	160	5	5	5
3	2014	2010	5	40	80	40	5	5	40
3	2014	2010	5	5	5	5	5	5	5
3	2014	2010	20	160	5	160	5	80	160
3	2014	2010	5	320	160	320	5	80	80
3	2014	2010	40	320	320	320	5	80	80
3	2014	2010	20	40	80	40	5	320	320
3	2014	2010	5	80	80	80	5	640	320
3	2014	2010	40	20	20	20	5	5	160
3	2014	2010	5	5	5	5	5	40	160
3	2014	2010	5	20	20	20	5	40	40
3	2014	2010	5	5	5	5	5	5	5
3	2014	2010	5	20	5	40	5	320	640
3	2014	2010	320	640	320	640	5	80	160
3	2014	2011	5	160	160	160	5	80	320
3	2014	2011	40	160	160	160	5	5	5
3	2014	2011	5	20	5	20	5	5	5
3	2014	2011	5	5	20	20	5	5	5
3	2014	2011	5	5	5	5	5	5	5
4	2014	2010	5	5	5	5	5	5	160
4	2014	2010	5	5	5	5	5	80	160
4	2014	2010	5	5	5	5	5	5	5
4	2014	2010	5	40	80	40	5	5	5
4	2014	2010	5	5	5	5	5	5	5
4	2014	2010	5	5	5	5	5	5	5
4	2014	2010	40	320	40	640	5	5	5
4	2014	2010	40	320	320	320	5	5	5
4	2014	2010	40	320	320	320	5	5	5
4	2014	2010	5	80	80	80	5	160	320
4	2014	2010	640	320	320	320	5	80	80
4	2014	2009	80	640	160	320	5	5	5
4	2014	2010	5	5	5	5	5	5	5
4	2014	2010	5	80	80	80	5	5	5
4	2014	2010	5	5	5	5	5	80	160
4	2014	2010	20	5	5	5	5	80	160
4	2014	2010	5	5	5	5	5	5	40
4	2014	2010	20	5	5	20	5	5	40
4	2014	2010	80	160	320	160	5	5	5
4	2014	2010	5	5	5	5	5	5	5
4	2014	2010	5	5	5	5	5	5	5
4	2014	2010	80	320	640	640	5	80	80
4	2014	2010	160	320	320	320	5	160	160
4	2014	2010	160	320	320	320	5	160	320
4	2014	2010	5	5	5	5	5	5	5
5	2014	2008	5	5	5	5	5	5	5
5	2014	2008	5	5	5	5	5	5	5
5	2014	2008	80	160	160	160	5	5	5
5	2014	2009	5	5	5	5	5	160	160
5	2014	2009	5	40	5	5	5	640	640
5	2014	2009	40	640	320	320	5	160	320
5	2014	2009	40	640	320	320	5	160	80
5	2014	2008	80	640	320	320	5	80	160
5	2014	2008	80	640	320	320	5	80	80
5	2014	2008	20	80	160	80	5	5	5
6	2014	2007	80	2560	1280	2560	5	80	160
6	2014	2007	5	80	80	80	5	20	160
6	2014	2007	5	5	5	5	5	20	40
6	2014	2007	20	80	160	80	5	20	40
6	2014	2008	160	640	640	320	5	80	160
7	2014	2006	5	2560	2560	2560	5	5	20
7	2014	2006	5	320	320	320	5	5	5
7	2014	2006	320	160	640	320	5	40	40
7	2014	2006	160	160	320	160	5	40	40
7	2014	2006	160	80	160	160	80	5	5
7	2014	2006	80	40	40	40	5	20	20
7	2014	2007	160	80	160	80	320	20	40
8	2014	2005	20	80	160	80	5	40	80
8	2014	2005	5	5	5	5	20	5	5
8	2014	2006	5	40	40	40	5	5	5
8	2014	2006	80	20	40	20	5	5	5
8	2014	2005	160	160	160	80	80	80	80
8	2014	2005	160	80	80	80	80	80	80
8	2014	2006	5	5	5	5	40	20	80
8	2014	2005	320	320	320	320	20	320	640
9	2014	2004	5	20	40	5	20	40	20
9	2014	2004	40	40	40	5	5	5	40
9	2014	2004	20	5	5	5	5	5	40
9	2014	2004	640	80	160	160	5	5	5
9	2014	2004	5	5	5	5	5	5	5
9	2014	2004	160	320	640	640	80	5	5
9	2014	2004	20	5	5	5	5	5	5
9	2014	2004	80	40	40	40	20	5	80
9	2014	2005	80	80	160	80	5	160	160
10	2014	2003	160	40	40	40	5	5	5
10	2014	2003	80	40	80	40	5	20	5
10	2014	2003	5	5	5	5	5	5	5
10	2014	2003	5	5	5	5	5	5	5
10	2014	2004	160	160	320	80	5	5	5
10	2014	2004	160	80	160	40	5	5	5
10	2014	2004	320	320	640	320	5	5	5
10	2014	2003	40	5	5	5	5	5	5
10	2014	2004	5	5	5	5	5	5	5
10	2014	2004	40	5	1280	5	5	5	20
10	2014	2003	5	5	5	5	5	5	5
10	2014	2004	20	5	5	5	5	5	40
10	2014	2004	5120	1280	1280	1280	5	5	5
10	2014	2004	160	320	640	640	160	5	5
10	2014	2004	80	40	80	40	40	5	80
11	2014	2002	160	160	320	320	5	5	40
11	2014	2002	160	80	80	80	40	40	80
11	2014	2002	160	40	5	40	5	5	5
11	2014	2002	80	5	5	5	5	5	5
11	2014	2002	80	40	20	40	20	40	40
11	2014	2002	320	40	5	80	5	5	5
11	2014	2002	320	80	40	80	160	20	40
11	2014	2003	160	80	80	80	80	5	5
11	2014	2003	80	40	80	80	80	5	5
11	2014	2003	80	40	80	80	80	5	5
11	2014	2002	2560	2560	1280	2560	5	80	80
11	2014	2003	160	40	40	40	5	5	5
11	2014	2003	80	40	80	40	5	5	5
11	2014	2003	320	40	40	40	5	5	5
11	2014	2003	5	5	5	5	5	5	5
12	2014	2001	40	40	40	5	40	20	20
12	2014	2001	640	160	320	160	40	5	20
12	2014	2002	80	40	40	40	5	5	5
12	2014	2001	40	5	5	5	20	5	5
12	2014	2001	80	5	5	5	5	5	5
12	2014	2002	160	80	80	80	20	5	40
12	2014	2001	5	20	20	20	40	5	20
12	2014	2001	160	40	80	80	5	5	5
12	2014	2001	80	5	5	40	5	5	5
12	2014	2001	40	20	20	40	160	20	20
12	2014	2001	320	320	160	320	5	5	5
12	2014	2001	160	20	40	40	5	20	5
13	2014	2000	160	20	20	20	5	80	320
13	2014	2000	160	5	5	5	5	5	5
13	2014	2000	640	160	160	80	5	80	80
13	2014	2001	320	160	320	160	5	5	5
13	2014	2000	320	160	80	80	40	5	20
14	2014	1999	80	5	5	5	5	5	5
14	2014	1999	320	80	80	80	5	5	5
14	2014	1999	320	160	160	320	20	80	160
14	2014	1999	40	20	5	20	5	5	5
14	2014	1999	80	40	40	40	20	5	20
14	2014	1999	320	80	80	40	20	20	5
0	2015	2014	40	160	320	160	5	5	NA
0	2015	2014	5	80	80	80	5	5	5
0	2015	2014	5	40	80	40	5	5	5
0	2015	2014	80	640	640	1280	5	5	5
0	2015	2014	40	640	640	640	5	5	5
1	2015	2013	5	80	80	80	5	5	20
1	2015	2013	5	5	5	5	5	5	5
1	2015	2013	320	1280	640	2560	5	5	5
1	2015	2013	5	20	40	40	5	5	5
1	2015	2013	5	40	80	80	5	5	5
1	2015	2013	5	5	5	5	5	5	5
1	2015	2013	20	20	40	40	5	5	5
1	2015	2013	5	320	5	640	5	5	5
1	2015	2013	80	640	1280	1280	5	5	5
1	2015	2013	5	40	80	80	5	5	20
1	2015	2013	5	5	5	5	5	5	5
1	2015	2013	5	5	5	5	5	5	40
1	2015	2013	5	5	5	5	5	5	5
1	2015	2013	5	5	5	5	5	5	5
1	2015	2013	5	40	40	40	5	5	5
1	2015	2013	5	5	40	40	5	5	5
1	2015	2013	5	160	160	160	5	5	5
1	2015	2013	5	5	5	5	5	5	5
1	2015	2013	5	5	5	5	5	5	5
1	2015	2013	5	5	5	5	5	5	5
1	2015	2013	5	5	5	5	5	5	5
1	2015	2013	5	80	80	80	5	5	5
1	2015	2013	5	5	5	5	5	5	5
1	2015	2013	5	5	20	20	5	5	5
1	2015	2013	5	80	160	160	5	5	5
1	2015	2013	5	5	5	5	5	5	5
1	2015	2013	5	5	5	5	5	5	5
1	2015	2013	5	5	5	5	5	5	5
1	2015	2013	5	20	20	20	5	5	5
1	2015	2013	5	20	40	40	5	5	40
1	2015	2013	5	40	40	40	5	5	5
1	2015	2013	5	5	5	5	5	5	5
1	2015	2013	5	5	5	5	5	5	5
1	2015	2013	5	5	5	5	5	5	5
1	2015	2013	1280	1280	1280	1280	80	5	5
1	2015	2013	160	160	640	160	5	5	5
1	2015	2013	320	320	160	320	5	40	80
1	2015	2013	5	80	160	160	5	320	640
1	2015	2013	320	1280	1280	640	5	320	NA
1	2015	2013	80	640	1280	640	5	40	5
1	2015	2013	20	20	80	80	5	320	320
1	2015	2013	320	640	320	320	5	80	160
2	2015	2012	20	80	160	160	5	5	5
2	2015	2012	5	5	5	5	5	5	5
2	2015	2012	160	640	640	640	5	5	5
2	2015	2012	5	5	5	5	5	160	80
2	2015	2012	5	20	20	20	5	5	5
2	2015	2012	5	40	80	40	5	1280	2560
2	2015	2012	160	320	320	160	5	5	5
2	2015	2012	5	5	20	5	5	5	5
2	2015	2012	5	320	320	320	5	320	640
2	2015	2012	80	80	160	80	5	5	5
2	2015	2012	5	320	5	160	5	5	320
2	2015	2012	5	5	5	5	5	640	1280
2	2015	2012	5	5	5	5	5	320	1280
2	2015	2012	5	20	40	40	5	5	640
2	2015	2012	5	5	5	5	5	5	5
2	2015	2012	5	5	5	5	5	5	5
2	2015	2012	5	80	160	80	5	5	5
2	2015	2012	5	5	5	5	5	5	5
2	2015	2012	320	2560	1280	2560	5	5	5
2	2015	2012	5	160	160	160	5	5	5
2	2015	2012	80	160	640	160	5	5	5
2	2015	2012	80	160	160	160	5	640	640
2	2015	2012	640	2560	2560	2560	5	5	5
2	2015	2012	5	5	5	5	5	5	5
2	2015	2012	5	80	160	160	5	5	5
2	2015	2012	5	80	160	160	5	5	5
2	2015	2012	5	80	160	160	5	5	5
2	2015	2012	5	160	160	160	5	5	5
2	2015	2012	5	80	80	80	5	5	5
2	2015	2012	5	5	5	5	5	5	5
2	2015	2012	5	320	320	320	5	5	80
2	2015	2012	40	320	320	320	5	5	5
2	2015	2012	5	40	40	40	5	5	5
2	2015	2012	5	5	5	5	5	5	5
2	2015	2012	5	5	5	5	5	5	5
2	2015	2012	5	5	5	40	5	5	5
2	2015	2012	5	5	5	5	5	5	40
2	2015	2012	5	5	5	5	5	5	40
2	2015	2012	5	20	5	40	5	5	5
2	2015	2012	5	5	5	5	5	5	5
2	2015	2012	5	5	5	5	5	5	5
2	2015	2012	20	160	160	160	5	5	5
2	2015	2012	5	5	5	5	5	5	5
2	2015	2012	5	5	5	5	5	5	5
2	2015	2012	5	5	5	5	5	5	5
2	2015	2012	5	5	5	5	5	5	5
2	2015	2012	5	5	5	5	5	5	5
2	2015	2012	5	40	40	80	40	5	5
2	2015	2012	5	320	320	320	5	40	5
2	2015	2012	5	5	5	5	5	5	5
2	2015	2013	5	5	5	5	5	40	160
2	2015	2013	5	5	5	5	5	5	160
2	2015	2013	5	5	5	5	5	5	5
2	2015	2013	320	1280	2560	1280	5	2560	1280
2	2015	2013	40	160	160	160	5	5	5
2	2015	2013	5	5	5	5	5	5	5
2	2015	2013	5	5	5	20	5	5	5
2	2015	2013	5	5	20	40	5	5	5
2	2015	2013	5	5	5	5	5	5	5
2	2015	2013	5	40	80	80	5	5	20
2	2015	2013	5	40	40	80	5	5	5
2	2015	2013	5	5	5	5	5	40	40
2	2015	2013	5	40	40	40	5	5	5
2	2015	2013	5	40	80	40	5	5	20
2	2015	2013	5	40	80	80	5	5	5
2	2015	2013	5	5	5	5	5	5	5
2	2015	2013	5	20	40	40	5	5	5
2	2015	2013	5	5	5	5	5	5	5
2	2015	2013	640	2560	5120	5120	5	1280	1280
2	2015	2013	5	5	5	5	5	5	5
2	2015	2013	5	5	5	20	5	5	5
3	2015	2011	5	5	5	5	5	160	160
3	2015	2011	5	5	5	5	5	5	5
3	2015	2011	320	640	640	320	5	5	5
3	2015	2011	5	5	5	5	5	5	5
3	2015	2011	5	5	5	5	5	5	5
3	2015	2011	5	5	5	5	5	40	20
3	2015	2011	5	5	5	5	5	5	5
3	2015	2011	640	1280	1280	1280	5	5	5
3	2015	2011	5	5	5	5	5	5	5
3	2015	2011	5	5	5	5	5	5	5
3	2015	2011	5	5	5	5	5	5	5
3	2015	2011	80	160	320	320	5	5	5
3	2015	2011	5	5	5	5	5	5	5
3	2015	2011	5	5	5	5	5	5	5
3	2015	2011	5	80	80	160	5	5	5
3	2015	2011	5	40	80	80	5	5	5
3	2015	2011	5	5	5	5	5	5	5
3	2015	2011	5	80	80	80	5	80	40
3	2015	2011	5	40	80	80	5	80	40
3	2015	2011	5	320	320	160	5	320	160
3	2015	2012	5	5	5	5	5	5	5
3	2015	2012	5	5	5	5	5	5	5
3	2015	2012	20	320	320	640	5	5	5
3	2015	2012	5	5	5	5	5	5	5
3	2015	2012	5	5	5	5	5	5	5
3	2015	2012	320	640	640	640	5	5	5
3	2015	2012	5	40	80	40	5	5	5
3	2015	2012	20	80	160	160	5	5	5
3	2015	2012	5	5	5	5	5	5	5
3	2015	2012	5	5	5	5	5	5	5
3	2015	2012	5	5	5	5	5	5	5
3	2015	2012	5	5	5	5	5	5	5
3	2015	2012	5	5	5	5	5	160	160
3	2015	2012	5	20	40	40	5	5	5
3	2015	2012	5	5	5	5	5	5	5
3	2015	2012	5	80	5	5	5	160	320
3	2015	2012	5	5	5	5	5	5	5
3	2015	2012	5	5	5	5	5	5	5
3	2015	2012	5	5	5	5	5	5	5
3	2015	2012	80	160	320	320	5	5	5
3	2015	2012	80	160	320	160	5	5	5
3	2015	2012	5	5	5	5	5	5	5
3	2015	2012	20	320	320	320	5	5	5
3	2015	2012	20	320	320	320	5	5	5
3	2015	2012	5	5	5	5	5	5	5
3	2015	2012	80	320	640	320	5	5	5
3	2015	2012	80	320	320	320	5	5	5
3	2015	2012	40	640	1280	1280	5	5	5
3	2015	2012	5	640	320	320	5	160	640
3	2015	2012	5	160	80	160	5	40	320
3	2015	2012	5	5	5	5	5	5	5
3	2015	2012	20	320	320	320	5	5	5
3	2015	2012	160	640	320	320	5	5	160
3	2015	2012	5	5	5	20	5	5	5
3	2015	2012	5	5	5	5	5	20	80
3	2015	2012	5	5	5	5	5	5	5
3	2015	2012	40	320	320	320	5	5	5
3	2015	2012	80	320	320	320	5	5	5
3	2015	2012	5	5	40	5	5	5	5
4	2015	2010	80	320	320	160	5	5	5
4	2015	2010	5	5	5	5	5	160	320
4	2015	2010	5	5	5	5	5	80	160
4	2015	2010	20	80	80	80	5	5	5
4	2015	2010	5	160	40	160	5	5	5
4	2015	2010	5	40	20	160	5	5	5
4	2015	2010	5	5	5	5	5	5	5
4	2015	2010	20	160	160	160	5	320	640
4	2015	2010	160	160	160	320	5	640	640
4	2015	2010	5	5	5	5	5	5	5
4	2015	2010	5	5	5	5	5	5	5
4	2015	2010	160	640	640	640	5	5	5
4	2015	2010	20	5	5	5	5	5	5
4	2015	2010	5	5	5	5	5	5	5
4	2015	2010	5	5	5	5	5	80	160
4	2015	2010	5	5	5	5	5	5	5
4	2015	2011	20	80	80	80	5	5	5
4	2015	2010	80	160	320	160	5	5	5
4	2015	2010	80	160	320	80	5	5	5
4	2015	2010	80	160	320	80	5	640	640
4	2015	2010	5	20	80	40	5	5	5
4	2015	2010	5	160	320	320	5	320	160
4	2015	2010	40	320	320	320	5	40	80
4	2015	2010	160	320	640	320	5	160	320
4	2015	2010	5	20	5	5	5	160	160
4	2015	2010	2560	2560	1280	2560	5	5	5
4	2015	2010	160	640	320	320	5	5	5
4	2015	2010	5	5	5	5	5	160	640
4	2015	2010	320	640	160	320	5	80	160
4	2015	2011	5	5	5	5	5	5	5
4	2015	2011	640	1280	2560	1280	5	5	5
4	2015	2011	320	640	640	640	5	5	5
4	2015	2011	320	640	640	320	5	5	5
4	2015	2011	5	40	80	40	5	5	5
4	2015	2011	5	40	80	40	5	5	5
4	2015	2011	5	80	160	80	5	5	5
4	2015	2011	5	5	5	5	5	5	5
4	2015	2011	80	320	320	160	5	5	5
4	2015	2011	5	5	5	5	5	5	5
4	2015	2011	320	320	320	320	5	5	5
4	2015	2011	5	20	40	40	5	5	5
5	2015	2010	5	5	5	5	5	160	160
5	2015	2010	5	5	5	5	5	160	160
5	2015	2010	40	320	320	320	5	160	640
5	2015	2010	40	40	80	40	5	40	80
5	2015	2010	80	160	320	320	5	5	5
5	2015	2010	80	160	320	160	5	5	5
5	2015	2010	5	320	80	160	5	5	5
5	2015	2010	5	80	40	80	5	5	5
5	2015	2010	5	20	20	40	5	5	5
5	2015	2010	20	160	160	160	5	320	320
5	2015	2009	80	640	320	320	5	160	160
5	2015	2010	5	5	5	5	5	5	5
5	2015	2010	5	5	5	5	5	5	5
5	2015	2010	5	5	5	5	5	5	5
5	2015	2010	160	320	640	320	5	5	20
5	2015	2010	5	5	5	5	5	5	40
5	2015	2010	5	5	5	5	5	5	40
5	2015	2010	5	5	5	5	5	5	5
5	2015	2010	40	320	640	320	5	5	5
5	2015	2010	5	160	320	320	5	320	320
5	2015	2010	5	160	320	320	5	320	320
5	2015	2010	80	320	320	320	5	160	160
5	2015	2010	5	5	5	5	5	5	5
5	2015	2010	5	5	5	5	5	80	40
5	2015	2010	5	5	5	5	5	5	5
5	2015	2010	5	5	5	5	5	5	5
5	2015	2010	5	5	5	5	5	20	40
6	2015	2008	80	160	160	160	5	40	80
6	2015	2008	80	320	320	320	5	5	5
6	2015	2008	20	80	80	80	5	5	5
6	2015	2009	320	640	640	320	5	320	320
6	2015	2009	80	640	160	320	5	80	160
6	2015	2008	5	320	160	160	5	5	5
6	2015	2008	5	5	5	5	5	5	5
6	2015	2008	20	160	160	160	5	5	5
6	2015	2008	80	320	320	320	5	5	5
7	2015	2007	5	40	80	80	5	5	80
7	2015	2007	320	160	160	160	5	40	40
7	2015	2007	20	80	80	80	80	80	40
8	2015	2006	5	5	80	5	5	5	5
8	2015	2006	320	160	320	160	5	40	80
8	2015	2006	160	80	160	80	80	160	160
8	2015	2006	1280	1280	2560	1280	5	5	20
8	2015	2006	160	160	320	160	5	5	5
8	2015	2007	80	80	160	80	320	5	20
8	2015	2007	320	320	320	320	5	5	80
8	2015	2007	5	5	5	5	5	5	20
8	2015	2007	5	5	5	5	5	20	20
8	2015	2007	20	40	160	80	5	80	40
9	2015	2005	5	5	5	5	5	5	5
9	2015	2005	5	5	5	5	5	5	5
9	2015	2005	40	5	20	5	5	5	5
9	2015	2005	40	5	20	5	20	5	5
9	2015	2005	20	5	5	5	80	5	5
9	2015	2005	320	160	160	160	5	5	5
9	2015	2006	5	5	5	5	80	5	5
9	2015	2006	40	1280	640	640	160	5	5
9	2015	2006	20	160	160	160	80	5	5
9	2015	2006	40	160	160	160	80	5	5
9	2015	2005	160	80	160	80	80	80	160
9	2015	2006	5	5	5	5	40	40	40
9	2015	2006	80	2560	2560	2560	160	80	40
9	2015	2005	40	40	80	40	5	80	160
10	2015	2004	2560	640	1280	1280	5	5	5
10	2015	2004	5	5	5	5	5	5	5
10	2015	2004	160	80	160	160	5	5	5
10	2015	2004	5	5	5	5	320	5	5
10	2015	2004	40	5	5	5	5	5	5
10	2015	2004	160	20	40	40	40	5	5
10	2015	2004	80	20	20	20	80	5	5
10	2015	2004	80	5	80	5	5	5	5
11	2015	2003	160	80	80	80	5	5	5
11	2015	2003	320	80	40	40	5	5	5
11	2015	2003	320	160	160	160	5	5	5
11	2015	2004	40	5	40	5	5	5	5
11	2015	2004	40	5	5	5	5	5	5
11	2015	2004	80	5	5	5	5	5	5
11	2015	2004	5	5	5	5	5	5	5
11	2015	2004	640	40	80	40	5	5	5
11	2015	2004	160	40	80	40	5	5	5
11	2015	2003	40	5	5	5	5	5	5
11	2015	2004	5	5	5	5	160	5	5
11	2015	2004	160	40	1280	40	40	5	5
11	2015	2003	40	5	5	5	40	5	5
11	2015	2004	5	5	5	5	5	5	5
11	2015	2004	5	5	5	5	5	5	5
11	2015	2004	320	160	160	160	5	5	5
11	2015	2004	40	5	5	20	80	5	5
11	2015	2004	40	20	5	20	40	20	20
11	2015	2004	80	5	80	5	5	5	5
12	2015	2002	40	80	160	160	5	5	20
12	2015	2002	160	80	80	80	20	20	80
12	2015	2002	80	40	40	40	5	5	5
12	2015	2002	80	5	5	5	5	5	5
12	2015	2002	320	640	320	320	20	20	40
12	2015	2002	160	40	80	40	20	5	5
12	2015	2003	80	80	80	80	80	5	5
12	2015	2003	160	160	160	160	160	5	80
12	2015	2003	80	40	40	40	5	5	5
12	2015	2003	160	20	80	40	5	5	5
12	2015	2002	2560	2560	1280	1280	5	160	80
12	2015	2003	80	40	20	20	5	5	5
12	2015	2003	5	5	5	5	40	5	5
13	2015	2001	40	160	160	80	20	20	20
13	2015	2001	320	80	160	80	20	5	5
13	2015	2001	40	5	5	5	20	5	20
13	2015	2002	80	40	40	40	20	5	40
13	2015	2001	40	160	320	160	20	5	5
13	2015	2002	80	5	5	5	5	5	5
13	2015	2001	80	5	40	40	20	5	5
13	2015	2001	80	40	40	40	160	20	40
13	2015	2001	160	160	160	160	5	80	160
13	2015	2002	160	40	20	40	80	5	20
13	2015	2001	160	80	160	80	5	20	5
14	2015	2000	80	5	5	20	5	40	320
14	2015	2000	160	40	20	20	5	5	5
14	2015	2000	320	80	80	80	5	80	80
14	2015	2001	320	160	160	160	5	20	80
14	2015	2000	80	40	20	20	40	5	20
2	2016	2013	5	40	40	80	5	5	5
2	2016	2013	5	5	5	5	5	5	5
2	2016	2013	5	40	5	40	5	5	5
2	2016	2013	160	160	160	160	5	40	40
2	2016	2013	5	160	5	5	5	5	320
3	2016	2012	20	160	320	160	5	5	5
4	2016	2011	5	5	5	5	5	5	5
5	2016	2010	20	80	160	80	5	320	160
5	2016	2010	160	640	1280	640	5	160	160
5	2016	2010	5	5	5	5	5	5	40
5	2016	2010	5	5	5	5	5	640	640
11	2016	2004	5	5	5	5	5	5	5
11	2016	2004	320	160	320	320	5	5	40
13	2016	2002	40	5	5	5	5	5	5
13	2016	2002	80	5	5	5	80	5	5
14	2016	2001	80	40	40	40	160	20	20
14	2016	2001	40	40	40	40	160	20	80
