# Supplementary material for: Birth cohort relative to an influenza A virus’s antigenic cluster introduction drives patterns of children’s antibody titers
Source: PLoS Pathog. 2022 Feb 22;18(2):e1010317. doi: 10.1371/journal.ppat.1010317 (PMC8896668; doi:10.1371/journal.ppat.1010317)
Supplement: S1 Code — R code that generates the main text figures using S1 Data. (R) [file ppat.1010317.s002.R]

## Supporting code for Brouwer et al., "Birth 
#   cohort relative to an influenza A virus's 
#   antigenic cluster introduction drives 
#   patterns of children's antibody titers"
# 2022

library(splines2)
library(ggplot2)
library(ggpubr)

source("APC_hexamap.R")
#This code is available from Jalal and Burke, 2020, doi: 10.1097/EDE.0000000000001236

data=read.csv("Supporting_data.csv")


##########################################################################################################
#Data hexamaps


veca=seq(min(data$age),max(data$age))
na=length(veca)
vecp=seq(min(data$year),max(data$year),by=1)
np=length(vecp)
hex_data_W=matrix(NA,na,np)
hex_data_T=matrix(NA,na,np)
hex_data_P=matrix(NA,na,np)
hex_data_C=matrix(NA,na,np)
hex_data_V=matrix(NA,na,np)
hex_data_S=matrix(NA,na,np)
hex_data_M=matrix(NA,na,np)

for (i in 1:na){
  for (j in 1:np){
    hex_data_W[i,j]= mean(log(data[data$age==veca[i] & data$year==vecp[j],]$W),na.rm=T)
    hex_data_T[i,j]= mean(log(data[data$age==veca[i] & data$year==vecp[j],]$T),na.rm=T)
    hex_data_P[i,j]= mean(log(data[data$age==veca[i] & data$year==vecp[j],]$P),na.rm=T)
    hex_data_C[i,j]= mean(log(data[data$age==veca[i] & data$year==vecp[j],]$C),na.rm=T)
    hex_data_V[i,j]= mean(log(data[data$age==veca[i] & data$year==vecp[j],]$V),na.rm=T)
    hex_data_S[i,j]= mean(log(data[data$age==veca[i] & data$year==vecp[j],]$S),na.rm=T)
    hex_data_M[i,j]= mean(log(data[data$age==veca[i] & data$year==vecp[j],]$M),na.rm=T)
  }
}

hW=create_hexamap(hex_data_W,first_age = 0,first_period = 2006,interval = 1, line_color = NA,label_color="white", color_scale = c(0,8),scale_units="")
hP=create_hexamap(hex_data_P,first_age = 0,first_period = 2006,interval = 1, line_color = NA,label_color="white", color_scale = c(0,8),scale_units="")
hV=create_hexamap(hex_data_V,first_age = 0,first_period = 2006,interval = 1, line_color = NA,label_color="white", color_scale = c(0,8),scale_units="")
hT=create_hexamap(hex_data_T,first_age = 0,first_period = 2006,interval = 1, line_color = NA,label_color="white", color_scale = c(0,8),scale_units="")
hS=create_hexamap(hex_data_S,first_age = 0,first_period = 2006,interval = 1, line_color = NA,label_color="white", color_scale = c(0,6),scale_units="")
hC=create_hexamap(hex_data_C,first_age = 0,first_period = 2006,interval = 1, line_color = NA,label_color="white", color_scale = c(0,6),scale_units="")
hM=create_hexamap(hex_data_M,first_age = 0,first_period = 2006,interval = 1, line_color = NA,label_color="white", color_scale = c(0,6),scale_units="")
#################################################################################################################

#Initialize predicted values data frame
Pred_matrix=as.data.frame(matrix(NA,length(data[,1]),1))

###########################################################################################
#All H3N2 viruses
data_all=as.data.frame(cbind(log(c(data$W,data$P,data$V,data$T)),
                             c((2005-data$yob), (2009-data$yob),(2011-data$yob),(2012-data$yob)),
                             c((2005-data$yob), (2010-data$yob),(2010-data$yob),(2010-data$yob)),
                             c(rep(data$yob,4)),c(rep(data$year,4)),c(rep(data$age,4))))
colnames(data_all)=c("logtiter","cohort_strain","cohort_cluster","cohort","year","age")
data_all$strain=factor(c(rep("W",1589),rep("P",1589),rep("V",1589),rep("T",1589)),levels=c("W","P","V","T"))

#Set up age and cohort splines. Period will be discrete.
#Age splines
age_splines=bSpline(data_all$age,df=3,Boundary.knots = c(0,14))
age_base=predict(age_splines,seq(0,14,by=0.1),3)
#Cohort: birth year
cohort_splines=bSpline(data_all$cohort,df=4,Boundary.knots = c(1995,2015))
cohort_base_H3N2=predict(cohort_splines,seq(1995,2015,by=0.1),4)
#Cohort: strain introduction
cohort_strain_splines=bSpline(data_all$cohort_strain,df=4,Boundary.knots = c(-9,17))
cohort_strain_base_H3N2=predict(cohort_strain_splines,seq(-9,17,by=0.1),4)
#Cohort: cluster introduction
cohort_cluster_splines=bSpline(data_all$cohort_cluster,df=4,Boundary.knots = c(-9,15))
cohort_cluster_base_H3N2=predict(cohort_cluster_splines,seq(-9,15,by=0.1),4)

#Run the C+P model
modelH3N2subtype=lm(logtiter~factor(year)+cohort_cluster_splines+strain,data=data_all)

#Record predicted values. Note the NA amongst the T data.
Pred_matrix$W_H3N2subtype=modelH3N2subtype$fitted.values[1:1589]
Pred_matrix$P_H3N2subtype=modelH3N2subtype$fitted.values[1590:3178]
Pred_matrix$V_H3N2subtype=modelH3N2subtype$fitted.values[3179:4767]
Pred_matrix$T_H3N2subtype=c(modelH3N2subtype$fitted.values[4768:5465], NA, modelH3N2subtype$fitted.values[5466:6355]) #Due to NA in logtiter for strain T

#######
# Strain-specific models. Note the interaction term between strain and each of P and C.
# We rotate through the referent groups to more easily access the strain-specific P and C effects.

data_all$strain=factor(c(rep("W",1589),rep("P",1589),rep("V",1589),rep("T",1589)),levels=c("W","P","V","T"))
modelH3N2strainW=lm(logtiter~factor(year)*strain+cohort_splines*strain,data=data_all)
data_all$strain=factor(c(rep("W",1589),rep("P",1589),rep("V",1589),rep("T",1589)),levels=c("P","W","V","T"))
modelH3N2strainP=lm(logtiter~factor(year)*strain+cohort_splines*strain,data=data_all)
data_all$strain=factor(c(rep("W",1589),rep("P",1589),rep("V",1589),rep("T",1589)),levels=c("V","P","W","T"))
modelH3N2strainV=lm(logtiter~factor(year)*strain+cohort_splines*strain,data=data_all)
data_all$strain=factor(c(rep("W",1589),rep("P",1589),rep("V",1589),rep("T",1589)),levels=c("T","P","V","W"))
modelH3N2strainT=lm(logtiter~factor(year)*strain+cohort_splines*strain,data=data_all)

Pred_matrix$W_H3N2strain=modelH3N2strainW$fitted.values[1:1589]
Pred_matrix$P_H3N2strain=modelH3N2strainW$fitted.values[1590:3178]
Pred_matrix$V_H3N2strain=modelH3N2strainW$fitted.values[3179:4767]
Pred_matrix[which(!is.na(data_all[data_all$strain=="T","logtiter"])),"T_H3N2subtype"]=modelH3N2strainW$fitted.values[4768:6355] #Due to NA in logtiter for strain T

###########################################################################################
#All H1N1 viruses
data_all=as.data.frame(cbind(log(c(data$S,data$C,data$M)),
                             c((2006-data$yob), (2009-data$yob),(2015-data$yob)),
                             c((2004-data$yob), (2009-data$yob),(2009-data$yob)),
                             c(rep(data$yob,3)),c(rep(data$year,3)),c(rep(data$age,3))))
colnames(data_all)=c("logtiter","cohort_strain","cohort_cluster","cohort","year")
data_all$strain=factor(c(rep("S",1589),rep("C",1589),rep("M",1589)),levels=c("S","C","M"))


#Set up age and cohort splines. Period will be discrete.
#Cohort is defined as age at cluster introduction.
#Age
age_splines=as.matrix(bSpline(data_all$age,df=3,Boundary.knots = c(0,14)))
age_base=predict(age_splines,seq(0,14,by=0.1),3)
#Cohort: birth year
cohort_splines=as.matrix(bSpline(data_all$cohort,df=4,Boundary.knots = c(1995,2015)))
cohort_base_H1N1=predict(cohort_splines,seq(1995,2015,by=0.1),4)
#Cohort: strain introduction
cohort_strain_splines=as.matrix(bSpline(data_all$cohort_strain,df=4,Boundary.knots = c(-8,20)))
cohort_strain_base_H1N1=predict(cohort_strain_splines,seq(-8,20,by=0.1),4)
#Cohort: cluster introduction
cohort_cluster_splines=as.matrix(bSpline(data_all$cohort_cluster,df=4,Boundary.knots = c(-10,14)))
cohort_cluster_base_H1N1=predict(cohort_cluster_splines,seq(-10,14,by=0.1),4)

#Run the C+P model
modelH1N1subtype=lm(logtiter~factor(year)+cohort_cluster_splines+strain,data=data_all)

#Record predicted values.
Pred_matrix$S_H1N1subtype=modelH1N1subtype$fitted.values[1:1589]
Pred_matrix$C_H1N1subtype=modelH1N1subtype$fitted.values[1590:3178]
Pred_matrix[which(!is.na(data_all[data_all$strain=="M","logtiter"])),"M_H1N1subtype"]=modelH1N1subtype$fitted.values[3179:4763]


#######
# Strain-specific models. Note the interaction term between strain and each of P and C.
# We rotate through the referent groups to more easily access the strain-specific P and C effects.

data_all$strain=factor(c(rep("S",1589),rep("C",1589),rep("M",1589)),levels=c("S","C","M"))
modelH1N1strainS=lm(logtiter~factor(year)*strain+cohort_splines*strain,data=data_all)
data_all$strain=factor(c(rep("S",1589),rep("C",1589),rep("M",1589)),levels=c("C","S","M"))
modelH1N1strainC=lm(logtiter~factor(year)*strain+cohort_splines*strain,data=data_all)
data_all$strain=factor(c(rep("S",1589),rep("C",1589),rep("M",1589)),levels=c("M","S","C"))
modelH1N1strainM=lm(logtiter~factor(year)*strain+cohort_splines*strain,data=data_all)

Pred_matrix$S_H1N1strain=modelH1N1strainS$fitted.values[1:1589]
Pred_matrix$C_H1N1strain=modelH1N1strainS$fitted.values[1590:3178]
Pred_matrix$M_H1N1strain=modelH1N1strainS$fitted.values[3179:4767]

##############################################################################################
#Cohort and period effects

#Calculate cohort splines effects
cohort_outH3N2=modelH3N2subtype$coefficients[12:15] %*% t(cohort_cluster_base_H3N2)
cohort_outH1N1=modelH1N1subtype$coefficients[12:15] %*% t(cohort_cluster_base_H1N1)
cohort_outW=modelH3N2strainW$coefficients[15:18] %*% t(cohort_base_H3N2)
cohort_outP=modelH3N2strainP$coefficients[15:18] %*% t(cohort_base_H3N2)
cohort_outV=modelH3N2strainV$coefficients[15:18] %*% t(cohort_base_H3N2)
cohort_outT=modelH3N2strainT$coefficients[15:18] %*% t(cohort_base_H3N2)
cohort_outS=modelH1N1strainS$coefficients[14:17] %*% t(cohort_base_H1N1)
cohort_outC=modelH1N1strainC$coefficients[14:17] %*% t(cohort_base_H1N1)
cohort_outM=modelH1N1strainM$coefficients[14:17] %*% t(cohort_base_H1N1)

#Substract the value at the point we want to be the referent when calculating confidence intervals
#_1 = age at strain introduction. _2 = age at cluster introduction
seW_1=sqrt(diag((sweep(cohort_base_H3N2,2,cohort_base_H3N2[which(seq(1995,2015,by=0.1)==2005),])) %*% vcov(modelH3N2strainW)[15:18,15:18] %*% t(sweep(cohort_base_H3N2,2,cohort_base_H3N2[which(seq(1995,2015,by=0.1)==2005),]))))
seW_2=sqrt(diag((sweep(cohort_base_H3N2,2,cohort_base_H3N2[which(seq(1995,2015,by=0.1)==2005),])) %*% vcov(modelH3N2strainW)[15:18,15:18] %*% t(sweep(cohort_base_H3N2,2,cohort_base_H3N2[which(seq(1995,2015,by=0.1)==2005),]))))
seP_1=sqrt(diag((sweep(cohort_base_H3N2,2,cohort_base_H3N2[which(seq(1995,2015,by=0.1)==2009),])) %*% vcov(modelH3N2strainP)[15:18,15:18] %*% t(sweep(cohort_base_H3N2,2,cohort_base_H3N2[which(seq(1995,2015,by=0.1)==2009),]))))
seP_2=sqrt(diag((sweep(cohort_base_H3N2,2,cohort_base_H3N2[which(seq(1995,2015,by=0.1)==2010),])) %*% vcov(modelH3N2strainP)[15:18,15:18] %*% t(sweep(cohort_base_H3N2,2,cohort_base_H3N2[which(seq(1995,2015,by=0.1)==2010),]))))
seV_1=sqrt(diag((sweep(cohort_base_H3N2,2,cohort_base_H3N2[which(seq(1995,2015,by=0.1)==2011),])) %*% vcov(modelH3N2strainV)[15:18,15:18] %*% t(sweep(cohort_base_H3N2,2,cohort_base_H3N2[which(seq(1995,2015,by=0.1)==2011),]))))
seV_2=sqrt(diag((sweep(cohort_base_H3N2,2,cohort_base_H3N2[which(seq(1995,2015,by=0.1)==2010),])) %*% vcov(modelH3N2strainV)[15:18,15:18] %*% t(sweep(cohort_base_H3N2,2,cohort_base_H3N2[which(seq(1995,2015,by=0.1)==2010),]))))
seT_1=sqrt(diag((sweep(cohort_base_H3N2,2,cohort_base_H3N2[which(seq(1995,2015,by=0.1)==2012),])) %*% vcov(modelH3N2strainT)[15:18,15:18] %*% t(sweep(cohort_base_H3N2,2,cohort_base_H3N2[which(seq(1995,2015,by=0.1)==2012),]))))
seT_2=sqrt(diag((sweep(cohort_base_H3N2,2,cohort_base_H3N2[which(seq(1995,2015,by=0.1)==2010),])) %*% vcov(modelH3N2strainT)[15:18,15:18] %*% t(sweep(cohort_base_H3N2,2,cohort_base_H3N2[which(seq(1995,2015,by=0.1)==2010),]))))
seS_1=sqrt(diag((sweep(cohort_base_H1N1,2,cohort_base_H1N1[which(seq(1995,2015,by=0.1)==2006),])) %*% vcov(modelH1N1strainS)[14:17,14:17] %*% t(sweep(cohort_base_H1N1,2,cohort_base_H1N1[which(seq(1995,2015,by=0.1)==2006),]))))
seS_2=sqrt(diag((sweep(cohort_base_H1N1,2,cohort_base_H1N1[which(seq(1995,2015,by=0.1)==2004),])) %*% vcov(modelH1N1strainS)[14:17,14:17] %*% t(sweep(cohort_base_H1N1,2,cohort_base_H1N1[which(seq(1995,2015,by=0.1)==2004),]))))
seC_1=sqrt(diag((sweep(cohort_base_H1N1,2,cohort_base_H1N1[which(seq(1995,2015,by=0.1)==2009),])) %*% vcov(modelH1N1strainC)[14:17,14:17] %*% t(sweep(cohort_base_H1N1,2,cohort_base_H1N1[which(seq(1995,2015,by=0.1)==2009),]))))
seC_2=sqrt(diag((sweep(cohort_base_H1N1,2,cohort_base_H1N1[which(seq(1995,2015,by=0.1)==2009),])) %*% vcov(modelH1N1strainC)[14:17,14:17] %*% t(sweep(cohort_base_H1N1,2,cohort_base_H1N1[which(seq(1995,2015,by=0.1)==2009),]))))
seM_1=sqrt(diag((sweep(cohort_base_H1N1,2,cohort_base_H1N1[which(seq(1995,2015,by=0.1)==2015),])) %*% vcov(modelH1N1strainM)[14:17,14:17] %*% t(sweep(cohort_base_H1N1,2,cohort_base_H1N1[which(seq(1995,2015,by=0.1)==2015),]))))
seM_2=sqrt(diag((sweep(cohort_base_H1N1,2,cohort_base_H1N1[which(seq(1995,2015,by=0.1)==2009),])) %*% vcov(modelH1N1strainM)[14:17,14:17] %*% t(sweep(cohort_base_H1N1,2,cohort_base_H1N1[which(seq(1995,2015,by=0.1)==2009),]))))

seH3N2_2=sqrt(diag((sweep(cohort_cluster_base_H3N2,2,cohort_cluster_base_H3N2[which(seq(-9, 15,by=0.1)==0),])) %*% vcov(modelH3N2subtype)[12:15,12:15] %*% t(sweep(cohort_cluster_base_H3N2,2,cohort_cluster_base_H3N2[which(seq(-9, 15,by=0.1)==0),]))))
seH1N1_2=sqrt(diag((sweep(cohort_cluster_base_H1N1,2,cohort_cluster_base_H1N1[which(seq(-10,14,by=0.1)==0),])) %*% vcov(modelH1N1subtype)[12:15,12:15] %*% t(sweep(cohort_cluster_base_H1N1,2,cohort_cluster_base_H1N1[which(seq(-10,14,by=0.1)==0),]))))


#Plots
text_size = 10 

x=c(2005-seq(1995,2015,by=0.1), 2009-seq(1995,2015,by=0.1), 2011-seq(1995,2015,by=0.1),2012-seq(1995,2015,by=0.1))
DATA=matrix(NA,nrow=length(x),ncol=5)
colnames(DATA)=c("x","y","ymin","ymax","Strain")
DATA=as.data.frame(DATA)
DATA[,1]=x
DATA[,2]=c(cohort_outW-cohort_outW[which(seq(1995,2015,by=0.1)==2005)],
           cohort_outP-cohort_outP[which(seq(1995,2015,by=0.1)==2009)],
           cohort_outV-cohort_outV[which(seq(1995,2015,by=0.1)==2011)], 
           cohort_outT-cohort_outT[which(seq(1995,2015,by=0.1)==2012)])
DATA[,3]=c(cohort_outW-cohort_outW[which(seq(1995,2015,by=0.1)==2005)]-qnorm(0.975,0,1)*seW_1,
           cohort_outP-cohort_outP[which(seq(1995,2015,by=0.1)==2009)]-qnorm(0.975,0,1)*seP_1,
           cohort_outV-cohort_outV[which(seq(1995,2015,by=0.1)==2011)]-qnorm(0.975,0,1)*seV_1,
           cohort_outT-cohort_outT[which(seq(1995,2015,by=0.1)==2012)]-qnorm(0.975,0,1)*seT_1)
DATA[,4]=c(cohort_outW-cohort_outW[which(seq(1995,2015,by=0.1)==2005)]+qnorm(0.975,0,1)*seW_1,
           cohort_outP-cohort_outP[which(seq(1995,2015,by=0.1)==2009)]+qnorm(0.975,0,1)*seP_1,
           cohort_outV-cohort_outV[which(seq(1995,2015,by=0.1)==2011)]+qnorm(0.975,0,1)*seV_1,
           cohort_outT-cohort_outT[which(seq(1995,2015,by=0.1)==2012)]+qnorm(0.975,0,1)*seT_1)
DATA[,5]=c(rep("A/Wisconsin/67/2005",length(seq(1995,2015,by=0.1))),rep("A/Perth/16/2009",length(seq(1995,2015,by=0.1))),
           rep("A/Victoria/361/2011",length(seq(1995,2015,by=0.1))),rep("A/Texas/50/2012",length(seq(1995,2015,by=0.1))))
DATA[,5]=factor(DATA[,5],levels=c("A/Wisconsin/67/2005","A/Perth/16/2009","A/Victoria/361/2011","A/Texas/50/2012" ))
DATA[,2]=as.numeric(DATA[,2])
DATA[,1]=as.numeric(DATA[,1])

p1 = ggplot(data=DATA,aes(x=x,y=y,color=Strain,fill=Strain))+
  scale_color_manual(guide=guide_legend(title=""),values=c("#DDA977","#CC6677", "#AA4499","#882255"))+
  scale_fill_manual(guide="none",values=c("#DDA977","#CC6677", "#AA4499","#882255"))+
  geom_ribbon(aes(ymin=ymin,ymax=ymax,linetype=NA),alpha=0.25,show.legend=FALSE)+
  geom_line(cex=1.5)+
  theme_bw(base_size = text_size) + labs(x='Age at strain introduction', y='Difference in\nmean log titer')+
  theme(axis.title.y=element_text(vjust=1.5))+
  theme(legend.position = c(0, 1.15),legend.key = element_blank(),
        legend.justification = c(0,1),
        legend.background=element_blank(),legend.text=element_text(size=text_size*0.8),
        legend.key.height=unit(0.3,"cm"))+
  theme(panel.border = element_blank(),
        panel.background = element_blank(),
        panel.grid.major = element_blank(),
        panel.grid.minor = element_blank(),
        axis.line.x = element_line(color = "black",size=0.4),
        axis.line.y = element_line(color = "black",size=0.4))+
  scale_x_continuous(expand=(c(0.01,0.01)),limits = c(-10,20))+
  scale_y_continuous(expand=(c(0.01,0.01)),limits=c(-2.5,3.5))

p1

x=c(2005-seq(1995,2015,by=0.1), 
    2010-seq(1995,2015,by=0.1), 
    2010-seq(1995,2015,by=0.1),
    2010-seq(1995,2015,by=0.1),
    seq(-9, 15,by=0.1))
DATA=matrix(NA,nrow=length(x),ncol=5)
colnames(DATA)=c("x","y","ymin","ymax","Strain")
DATA=as.data.frame(DATA)
DATA[,1]=x
DATA[,2]=c(cohort_outW-cohort_outW[which(seq(1995,2015,by=0.1)==2005)],
           cohort_outP-cohort_outP[which(seq(1995,2015,by=0.1)==2010)],
           cohort_outV-cohort_outV[which(seq(1995,2015,by=0.1)==2010)], 
           cohort_outT-cohort_outT[which(seq(1995,2015,by=0.1)==2010)],
           cohort_outH3N2-cohort_outH3N2[which(seq(-9, 15,by=0.1)==0)])
DATA[,3]=c(cohort_outW-cohort_outW[which(seq(1995,2015,by=0.1)==2005)]-qnorm(0.975,0,1)*seW_2,
           cohort_outP-cohort_outP[which(seq(1995,2015,by=0.1)==2010)]-qnorm(0.975,0,1)*seP_2,
           cohort_outV-cohort_outV[which(seq(1995,2015,by=0.1)==2010)]-qnorm(0.975,0,1)*seV_2,
           cohort_outT-cohort_outT[which(seq(1995,2015,by=0.1)==2010)]-qnorm(0.975,0,1)*seT_2,
           cohort_outH3N2-cohort_outH3N2[which(seq(-9, 15,by=0.1)==0)]-qnorm(0.975,0,1)*seH3N2_2)
DATA[,4]=c(cohort_outW-cohort_outW[which(seq(1995,2015,by=0.1)==2005)]+qnorm(0.975,0,1)*seW_2,
           cohort_outP-cohort_outP[which(seq(1995,2015,by=0.1)==2010)]+qnorm(0.975,0,1)*seP_2,
           cohort_outV-cohort_outV[which(seq(1995,2015,by=0.1)==2010)]+qnorm(0.975,0,1)*seV_2,
           cohort_outT-cohort_outT[which(seq(1995,2015,by=0.1)==2010)]+qnorm(0.975,0,1)*seT_2,
           cohort_outH3N2-cohort_outH3N2[which(seq(-9, 15,by=0.1)==0)]+qnorm(0.975,0,1)*seH3N2_2)
DATA[,5]=c(rep("A/Wisconsin/67/2005",length(seq(1995,2015,by=0.1))),
           rep("A/Perth/16/2009",length(seq(1995,2015,by=0.1))),
           rep("A/Victoria/361/2011",length(seq(1995,2015,by=0.1))),
           rep("A/Texas/50/2012",length(seq(1995,2015,by=0.1))),
           rep("All H3N2",length(seq(-9,15,0.1))))
DATA[,5]=factor(DATA[,5],levels=c("A/Wisconsin/67/2005","A/Perth/16/2009","A/Victoria/361/2011","A/Texas/50/2012" ,"All H3N2"))
DATA[,2]=as.numeric(DATA[,2])
DATA[,1]=as.numeric(DATA[,1])

p2 = ggplot(data=DATA,aes(x=x,y=y,color=Strain,fill=Strain))+
  scale_color_manual(guide=guide_legend(title=""),values=c("#DDA977","#CC6677", "#AA4499","#882255","black"))+
  scale_fill_manual(guide="none",values=c("#DDA977","#CC6677", "#AA4499","#882255","black"))+
  geom_ribbon(aes(ymin=ymin,ymax=ymax,linetype=NA),alpha=0.25,show.legend=FALSE)+
  geom_line(cex=1.5)+
  theme_bw(base_size = text_size) + labs(x='Age at cluster introduction', y='Difference in\nmean log titer')+
  theme(axis.title.y=element_text(vjust=1.5))+
  theme(legend.position = c(0, 1.15),legend.key = element_blank(),
        legend.justification = c(0,1),
        legend.background=element_blank(),legend.text=element_text(size=text_size*0.8),
        legend.key.height=unit(0.3,"cm"))+
  theme(panel.border = element_blank(),
        panel.background = element_blank(),
        panel.grid.major = element_blank(),
        panel.grid.minor = element_blank(),
        axis.line.x = element_line(color = "black",size=0.4),
        axis.line.y = element_line(color = "black",size=0.4))+
  scale_x_continuous(expand=(c(0.01,0.01)),limits = c(-10,20))+
  scale_y_continuous(expand=(c(0.01,0.01)),limits=c(-2.5,3.5))

p2


x=c(2006-seq(1995,2015,by=0.1), 2009-seq(1995,2015,by=0.1), 2015-seq(1995,2015,by=0.1))
DATA=matrix(NA,nrow=length(x),ncol=5)
colnames(DATA)=c("x","y","ymin","ymax","Strain")
DATA=as.data.frame(DATA)
DATA[,1]=x
DATA[,2]=c(cohort_outS-cohort_outS[which(seq(1995,2015,by=0.1)==2004)],
           cohort_outC-cohort_outC[which(seq(1995,2015,by=0.1)==2009)], 
           cohort_outM-cohort_outM[which(seq(1995,2015,by=0.1)==2015)])
DATA[,3]=c(cohort_outS-cohort_outS[which(seq(1995,2015,by=0.1)==2004)]-qnorm(0.975,0,1)*seS_1,
           cohort_outC-cohort_outC[which(seq(1995,2015,by=0.1)==2009)]-qnorm(0.975,0,1)*seC_1,
           cohort_outM-cohort_outM[which(seq(1995,2015,by=0.1)==2015)]-qnorm(0.975,0,1)*seM_1)
DATA[,4]=c(cohort_outS-cohort_outS[which(seq(1995,2015,by=0.1)==2004)]+qnorm(0.975,0,1)*seS_1,
           cohort_outC-cohort_outC[which(seq(1995,2015,by=0.1)==2009)]+qnorm(0.975,0,1)*seC_1,
           cohort_outM-cohort_outM[which(seq(1995,2015,by=0.1)==2015)]+qnorm(0.975,0,1)*seM_1)
DATA[,5]=c(rep("A/Solomon Islands/3/2006",length(seq(1995,2015,by=0.1))),
           rep("A/California/7/2009",length(seq(1995,2015,by=0.1))),
           rep("A/Michigan/45/2015",length(seq(1995,2015,by=0.1))))
DATA[,5]=factor(DATA[,5],levels=c("A/Solomon Islands/3/2006","A/California/7/2009","A/Michigan/45/2015" ))
DATA[,2]=as.numeric(DATA[,2])
DATA[,1]=as.numeric(DATA[,1])

p3 = ggplot(data=DATA,aes(x=x,y=y,color=Strain,fill=Strain))+
  scale_color_manual(guide=guide_legend(title=""),values=c("#88CCEE","#44AA99","#117733"))+
  scale_fill_manual(guide="none",values=c("#88CCEE","#44AA99","#117733"))+
  geom_ribbon(aes(ymin=ymin,ymax=ymax,linetype=NA),alpha=0.25,show.legend=FALSE)+
  geom_line(cex=1.5)+
  theme_bw(base_size = text_size) + labs(x='Age at strain introduction', y='Difference in\nmean log titer')+
  theme(axis.title.y=element_text(vjust=1.5))+
  theme(legend.position = c(0, 1.15),legend.key = element_blank(),
        legend.justification = c(0,1),
        legend.background=element_blank(),legend.text=element_text(size=text_size*0.8),
        legend.key.height=unit(0.3,"cm"))+
  theme(panel.border = element_blank(),
        panel.background = element_blank(),
        panel.grid.major = element_blank(),
        panel.grid.minor = element_blank(),
        axis.line.x = element_line(color = "black",size=0.4),
        axis.line.y = element_line(color = "black",size=0.4))+
  scale_x_continuous(expand=(c(0.01,0.01)),limits = c(-10,20))+
  scale_y_continuous(expand=(c(0.01,0.01)),limits=c(-2.5,3.5))

p3


x=c( 2004-seq(1995,2015,by=0.1), 2010-seq(1995,2015,by=0.1), 2010-seq(1995,2015,by=0.1),
     seq(-10,14,by=0.1))
DATA=matrix(NA,nrow=length(x),ncol=5)
colnames(DATA)=c("x","y","ymin","ymax","Strain")
DATA=as.data.frame(DATA)
DATA[,1]=x
DATA[,2]=c(cohort_outS-cohort_outS[which(seq(1995,2015,by=0.1)==2004)],
           cohort_outC-cohort_outC[which(seq(1995,2015,by=0.1)==2009)], 
           cohort_outM-cohort_outM[which(seq(1995,2015,by=0.1)==2009)],
           cohort_outH1N1-cohort_outH1N1[which(seq(-10,14,by=0.1)==0)])
DATA[,3]=c(cohort_outS-cohort_outS[which(seq(1995,2015,by=0.1)==2004)]-qnorm(0.975,0,1)*seS_2,
           cohort_outC-cohort_outC[which(seq(1995,2015,by=0.1)==2009)]-qnorm(0.975,0,1)*seC_2,
           cohort_outM-cohort_outM[which(seq(1995,2015,by=0.1)==2009)]-qnorm(0.975,0,1)*seM_2,
           cohort_outH1N1-cohort_outH1N1[which(seq(-10,14,by=0.1)==0)]-qnorm(0.975,0,1)*seH1N1_2)
DATA[,4]=c(cohort_outS-cohort_outS[which(seq(1995,2015,by=0.1)==2004)]+qnorm(0.975,0,1)*seS_2,
           cohort_outC-cohort_outC[which(seq(1995,2015,by=0.1)==2009)]+qnorm(0.975,0,1)*seC_2,
           cohort_outM-cohort_outM[which(seq(1995,2015,by=0.1)==2009)]+qnorm(0.975,0,1)*seM_2,
           cohort_outH1N1-cohort_outH1N1[which(seq(-10,14,by=0.1)==0)]+qnorm(0.975,0,1)*seH1N1_2)
DATA[,5]=c(rep("A/Solomon Islands/3/2006",length(seq(1995,2015,by=0.1))),
           rep("A/California/7/2009",length(seq(1995,2015,by=0.1))),
           rep("A/Michigan/45/2015",length(seq(1995,2015,by=0.1))),
           rep("All H1N1",length(seq(-10,14,by=0.1))))
DATA[,5]=factor(DATA[,5],levels=c("A/Solomon Islands/3/2006","A/California/7/2009","A/Michigan/45/2015","All H1N1"))
DATA[,2]=as.numeric(DATA[,2])
DATA[,1]=as.numeric(DATA[,1])

p4 = ggplot(data=DATA,aes(x=x,y=y,color=Strain,fill=Strain))+
  scale_color_manual(guide=guide_legend(title=""),values=c("#88CCEE","#44AA99","#117733","black"))+
  scale_fill_manual(guide="none",values=c("#88CCEE","#44AA99","#117733","black"))+
  geom_ribbon(aes(ymin=ymin,ymax=ymax,linetype=NA),alpha=0.25,show.legend=FALSE)+
  geom_line(cex=1.5)+
  theme_bw(base_size = text_size) + labs(x='Age at cluster introduction', y='Difference in\nmean log titer')+
  theme(axis.title.y=element_text(vjust=1.5))+
  theme(legend.position = c(0, 1.15),legend.key = element_blank(),
        legend.justification = c(0,1),
        legend.background=element_blank(),legend.text=element_text(size=text_size*0.8),
        legend.key.height=unit(0.3,"cm"))+
  theme(panel.border = element_blank(),
        panel.background = element_blank(),
        panel.grid.major = element_blank(),
        panel.grid.minor = element_blank(),
        axis.line.x = element_line(color = "black",size=0.4),
        axis.line.y = element_line(color = "black",size=0.4))+
  scale_x_continuous(expand=(c(0.01,0.01)),limits = c(-11,20))+
  scale_y_continuous(expand=(c(0.01,0.01)),limits=c(-2.5,3.5))+
  coord_cartesian(xlim=c(-10,20))

p4

#Compare period effects 

DATA=matrix(NA,nrow=55,ncol=5)
colnames(DATA)=c("x","y","ymin","ymax","Strain")
DATA=as.data.frame(DATA)
DATA[,1]=rep(2006:2016,5)
DATA[,2]=c(1, modelH3N2strainW$coefficients[2:11], 
           1, modelH3N2strainP$coefficients[2:11], 
           1, modelH3N2strainV$coefficients[2:11], 
           1, modelH3N2strainT$coefficients[2:11],
           1, modelH3N2subtype$coefficients[2:11])
DATA[,3]=c(1, modelH3N2strainW$coefficients[2:11]-qnorm(0.975,0,1)*sqrt(diag(vcov(modelH3N2strainW))[2:11]), 
           1, modelH3N2strainP$coefficients[2:11]-qnorm(0.975,0,1)*sqrt(diag(vcov(modelH3N2strainP))[2:11]),
           1, modelH3N2strainV$coefficients[2:11]-qnorm(0.975,0,1)*sqrt(diag(vcov(modelH3N2strainV))[2:11]),
           1, modelH3N2strainT$coefficients[2:11]-qnorm(0.975,0,1)*sqrt(diag(vcov(modelH3N2strainT))[2:11]),
           1, modelH3N2subtype$coefficients[2:11]-qnorm(0.975,0,1)*sqrt(diag(vcov(modelH3N2subtype))[2:11]))
DATA[,4]=c(1, modelH3N2strainW$coefficients[2:11]+qnorm(0.975,0,1)*sqrt(diag(vcov(modelH3N2strainW))[2:11]), 
           1, modelH3N2strainP$coefficients[2:11]+qnorm(0.975,0,1)*sqrt(diag(vcov(modelH3N2strainP))[2:11]),
           1, modelH3N2strainV$coefficients[2:11]+qnorm(0.975,0,1)*sqrt(diag(vcov(modelH3N2strainV))[2:11]),
           1, modelH3N2strainT$coefficients[2:11]+qnorm(0.975,0,1)*sqrt(diag(vcov(modelH3N2strainT))[2:11]),
           1, modelH3N2subtype$coefficients[2:11]+qnorm(0.975,0,1)*sqrt(diag(vcov(modelH3N2subtype))[2:11]))
DATA[,5]=c(rep("A/Wisconsin/67/2005",11),rep("A/Perth/16/2009",11),
           rep("A/Victoria/361/2011",11),rep("A/Texas/50/2012",11),rep("All H3N2",11))
DATA[,5]=factor(DATA[,5],levels=c("A/Wisconsin/67/2005","A/Perth/16/2009","A/Victoria/361/2011","A/Texas/50/2012" ,"All H3N2"))
DATA[,2]=as.numeric(DATA[,2])
DATA[,1]=as.numeric(DATA[,1])

q1 = ggplot(data=DATA,aes(x=x,y=y,ymin=ymin,ymax=ymax,color=Strain))+
  scale_color_manual(guide=guide_legend(title="",nrow=3),values=c("#DDA977","#CC6677", "#AA4499","#882255","black"))+
  geom_pointrange(size=0.5,position=position_dodge(width=0.5))+
  theme_bw(base_size = text_size) + labs(x='Calendar year', y='Difference in\nmean log titer')+
  theme(axis.title.y=element_text(vjust=1.5))+
  theme(legend.position = c(0, 1.15),legend.key = element_blank(),
        legend.justification = c(0,1),
        legend.background=element_blank(),legend.text=element_text(size=text_size*0.8),
        legend.key.height=unit(0.4,"cm"))+
  theme(panel.border = element_blank(),
        panel.background = element_blank(),
        panel.grid.major = element_blank(),
        panel.grid.minor = element_blank(),
        axis.line.x = element_line(color = "black",size=0.4),
        axis.line.y = element_line(color = "black",size=0.4),
        axis.text.x = element_text(angle = 90, vjust = 0.5, hjust=1))+
  scale_x_continuous(expand=(c(0.05,0.05)),limits=c(2006,2016.5),breaks=c(2006:2016))+
  scale_y_continuous(expand=(c(0.01,0.01)),limits=c(-1,3.25))+
  annotate("text",x=c(2006, 2008), y=-0.5, label="H1N1",size=text_size*0.15)+
  annotate("text",x=c(2009,2011,2013,2015), y=-0.5, label="H1N1pdm",size=text_size*0.15)+
  annotate("text",x=c(2007,2010,2012,2013,2014,2016), y=-0.80, label="H3N2",size=text_size*0.15)

q1


DATA=matrix(NA,nrow=44,ncol=5)
colnames(DATA)=c("x","y","ymin","ymax","Strain")
DATA=as.data.frame(DATA)
DATA[,1]=rep(2006:2016,4)
DATA[,2]=c(1, modelH1N1strainS$coefficients[2:11], 
           1, modelH1N1strainC$coefficients[2:11], 
           1, modelH1N1strainM$coefficients[2:11], 
           1, modelH1N1subtype$coefficients[2:11])
DATA[,3]=c(1, modelH1N1strainS$coefficients[2:11]-qnorm(0.975,0,1)*sqrt(diag(vcov(modelH1N1strainS))[2:11]), 
           1, modelH1N1strainC$coefficients[2:11]-qnorm(0.975,0,1)*sqrt(diag(vcov(modelH1N1strainC))[2:11]),
           1, modelH1N1strainM$coefficients[2:11]-qnorm(0.975,0,1)*sqrt(diag(vcov(modelH1N1strainM))[2:11]),
           1, modelH1N1subtype$coefficients[2:11]-qnorm(0.975,0,1)*sqrt(diag(vcov(modelH1N1subtype))[2:11]))
DATA[,4]=c(1, modelH1N1strainS$coefficients[2:11]+qnorm(0.975,0,1)*sqrt(diag(vcov(modelH1N1strainS))[2:11]), 
           1, modelH1N1strainC$coefficients[2:11]+qnorm(0.975,0,1)*sqrt(diag(vcov(modelH1N1strainC))[2:11]),
           1, modelH1N1strainM$coefficients[2:11]+qnorm(0.975,0,1)*sqrt(diag(vcov(modelH1N1strainM))[2:11]),
           1, modelH1N1subtype$coefficients[2:11]+qnorm(0.975,0,1)*sqrt(diag(vcov(modelH1N1subtype))[2:11]))
DATA[,5]=c(rep("A/Solomon Islands/3/2006",11),
           rep("A/California/7/2009",11),
           rep("A/Michigan/45/2015",11),rep("All H1N1pdm",11))
DATA[,5]=factor(DATA[,5],levels=c("A/Solomon Islands/3/2006","A/California/7/2009","A/Michigan/45/2015","All H1N1pdm"))
DATA[,2]=as.numeric(DATA[,2])
DATA[,1]=as.numeric(DATA[,1])

q2 = ggplot(data=DATA,aes(x=x,y=y,ymin=ymin,ymax=ymax,color=Strain))+
  scale_color_manual(guide=guide_legend(title="",nrow=2),values=c("#88CCEE","#44AA99","#117733","black"))+
  geom_pointrange(size=0.5,position=position_dodge(width=0.5))+
  theme_bw(base_size = text_size) + labs(x='Calendar year', y='Difference in\nmean log titer')+
  theme(axis.title.y=element_text(vjust=1.5))+
  theme(legend.position = c(0, 1.15),legend.key = element_blank(),
        legend.justification = c(0,1),
        legend.background=element_blank(),legend.text=element_text(size=text_size*0.8),
        legend.key.height=unit(0.4,"cm"))+
  theme(panel.border = element_blank(),
        panel.background = element_blank(),
        panel.grid.major = element_blank(),
        panel.grid.minor = element_blank(),
        axis.line.x = element_line(color = "black",size=0.4),
        axis.line.y = element_line(color = "black",size=0.4),
        axis.text.x = element_text(angle = 90, vjust = 0.5, hjust=1))+
  scale_x_continuous(expand=(c(0.05,0.05)),limits=c(2006,2016.5),breaks=c(2006:2016))+
  scale_y_continuous(expand=(c(0.01,0.01)),limits=c(-1,3.25))+
  annotate("text",x=c(2006, 2008), y=-0.5, label="H1N1",size=text_size*0.15)+
  annotate("text",x=c(2009,2011,2013,2015), y=-0.5, label="H1N1pdm",size=text_size*0.15)+
  annotate("text",x=c(2007,2010,2012,2013,2014,2016), y=-0.80, label="H3N2",size=text_size*0.15)


q2

##############################################################################################
# Hexamaps of predicted values

#Prediction hexamaps
Pred_matrix$age=data$age
Pred_matrix$year=data$year

veca=0:14
na=length(veca)
vecp=2006:2016
np=length(vecp)
hex_Pred_matrix_W_modelW=matrix(NA,na,np)
hex_Pred_matrix_T_modelT=matrix(NA,na,np)
hex_Pred_matrix_P_modelP=matrix(NA,na,np)
hex_Pred_matrix_C_modelC=matrix(NA,na,np)
hex_Pred_matrix_V_modelV=matrix(NA,na,np)
hex_Pred_matrix_S_modelS=matrix(NA,na,np)
hex_Pred_matrix_M_modelM=matrix(NA,na,np)

hex_Pred_matrix_W_modelH3N2=matrix(NA,na,np)
hex_Pred_matrix_T_modelH3N2=matrix(NA,na,np)
hex_Pred_matrix_P_modelH3N2=matrix(NA,na,np)
hex_Pred_matrix_C_modelH1N1=matrix(NA,na,np)
hex_Pred_matrix_V_modelH3N2=matrix(NA,na,np)
hex_Pred_matrix_S_modelH1N1=matrix(NA,na,np)
hex_Pred_matrix_M_modelH1N1=matrix(NA,na,np)

for (i in 1:na){
  for (j in 1:np){
    hex_Pred_matrix_W_modelW[i,j]= mean(Pred_matrix[Pred_matrix$age==veca[i] & Pred_matrix$year==vecp[j],]$W_H3N2strain,na.rm=T)
    hex_Pred_matrix_T_modelT[i,j]= mean(Pred_matrix[Pred_matrix$age==veca[i] & Pred_matrix$year==vecp[j],]$T_H3N2strain,na.rm=T)
    hex_Pred_matrix_P_modelP[i,j]= mean(Pred_matrix[Pred_matrix$age==veca[i] & Pred_matrix$year==vecp[j],]$P_H3N2strain,na.rm=T)
    hex_Pred_matrix_C_modelC[i,j]= mean(Pred_matrix[Pred_matrix$age==veca[i] & Pred_matrix$year==vecp[j],]$C_H1N1strain,na.rm=T)
    hex_Pred_matrix_V_modelV[i,j]= mean(Pred_matrix[Pred_matrix$age==veca[i] & Pred_matrix$year==vecp[j],]$V_H3N2strain,na.rm=T)
    hex_Pred_matrix_S_modelS[i,j]= mean(Pred_matrix[Pred_matrix$age==veca[i] & Pred_matrix$year==vecp[j],]$S_H1N1strain,na.rm=T)
    hex_Pred_matrix_M_modelM[i,j]= mean(Pred_matrix[Pred_matrix$age==veca[i] & Pred_matrix$year==vecp[j],]$M_H1N1strain,na.rm=T)
    
    hex_Pred_matrix_W_modelH3N2[i,j]= mean(Pred_matrix[Pred_matrix$age==veca[i] & Pred_matrix$year==vecp[j],]$W_H3N2subtype,na.rm=T)
    hex_Pred_matrix_T_modelH3N2[i,j]= mean(Pred_matrix[Pred_matrix$age==veca[i] & Pred_matrix$year==vecp[j],]$T_H3N2subtype,na.rm=T)
    hex_Pred_matrix_P_modelH3N2[i,j]= mean(Pred_matrix[Pred_matrix$age==veca[i] & Pred_matrix$year==vecp[j],]$P_H3N2subtype,na.rm=T)
    hex_Pred_matrix_C_modelH1N1[i,j]= mean(Pred_matrix[Pred_matrix$age==veca[i] & Pred_matrix$year==vecp[j],]$C_H1N1subtype,na.rm=T)
    hex_Pred_matrix_V_modelH3N2[i,j]= mean(Pred_matrix[Pred_matrix$age==veca[i] & Pred_matrix$year==vecp[j],]$V_H3N2subtype,na.rm=T)
    hex_Pred_matrix_S_modelH1N1[i,j]= mean(Pred_matrix[Pred_matrix$age==veca[i] & Pred_matrix$year==vecp[j],]$S_H1N1subtype,na.rm=T)
    hex_Pred_matrix_M_modelH1N1[i,j]= mean(Pred_matrix[Pred_matrix$age==veca[i] & Pred_matrix$year==vecp[j],]$M_H1N1subtype,na.rm=T)
  }
}

create_hexamap(hex_Pred_matrix_W_modelW,first_age = 0,first_period = 2006,interval = 1, line_color = NA,label_color="white",label_size = 1,color_scale = c(0,8))
create_hexamap(hex_Pred_matrix_P_modelP,first_age = 0,first_period = 2006,interval = 1, line_color = NA,label_color="white",label_size = 1,color_scale = c(0,8))
create_hexamap(hex_Pred_matrix_V_modelV,first_age = 0,first_period = 2006,interval = 1, line_color = NA,label_color="white",label_size = 1,color_scale = c(0,8))
create_hexamap(hex_Pred_matrix_T_modelT,first_age = 0,first_period = 2006,interval = 1, line_color = NA,label_color="white",label_size = 1,color_scale = c(0,8))
create_hexamap(hex_Pred_matrix_S_modelS,first_age = 0,first_period = 2006,interval = 1, line_color = NA,label_color="white",label_size = 1,color_scale = c(0,6))
create_hexamap(hex_Pred_matrix_C_modelC,first_age = 0,first_period = 2006,interval = 1, line_color = NA,label_color="white",label_size = 1,color_scale = c(0,6))
create_hexamap(hex_Pred_matrix_M_modelM,first_age = 0,first_period = 2006,interval = 1, line_color = NA,label_color="white",label_size = 1,color_scale = c(0,6))

create_hexamap(hex_Pred_matrix_W_modelH3N2,first_age = 0,first_period = 2006,interval = 1, line_color = NA,label_color="white",label_size = 1,color_scale = c(0,8))
create_hexamap(hex_Pred_matrix_P_modelH3N2,first_age = 0,first_period = 2006,interval = 1, line_color = NA,label_color="white",label_size = 1,color_scale = c(0,8))
create_hexamap(hex_Pred_matrix_V_modelH3N2,first_age = 0,first_period = 2006,interval = 1, line_color = NA,label_color="white",label_size = 1,color_scale = c(0,8))
create_hexamap(hex_Pred_matrix_T_modelH3N2,first_age = 0,first_period = 2006,interval = 1, line_color = NA,label_color="white",label_size = 1,color_scale = c(0,8))
create_hexamap(hex_Pred_matrix_S_modelH1N1,first_age = 0,first_period = 2006,interval = 1, line_color = NA,label_color="white",label_size = 1,color_scale = c(0,6))
create_hexamap(hex_Pred_matrix_C_modelH1N1,first_age = 0,first_period = 2006,interval = 1, line_color = NA,label_color="white",label_size = 1,color_scale = c(0,6))
create_hexamap(hex_Pred_matrix_M_modelH1N1,first_age = 0,first_period = 2006,interval = 1, line_color = NA,label_color="white",label_size = 1,color_scale = c(0,6))
